# Supplementary material for: Identification of conserved canonical marker genes in human and mouse adrenal glands using Visium spatial transcriptomics
Source: Histochem Cell Biol. 2025 Dec 24;164(1):2. doi: 10.1007/s00418-025-02446-6 (PMC12738614; doi:10.1007/s00418-025-02446-6)
Supplement: Supplementary file 1 — Supplementary file1 Conserved canonical marker genes identified in the spatial transcriptomic analysis of human and mouse adrenal glands for clusters ZG, ZF, ZR (human)/BAT (mouse), and medulla. The dataset includes the following columns: Gene (gene symbol), Mouse_p_val (raw p-value in mouse), Mouse_avg_log2FC (average log2 fold change in mouse), Mouse_pct.1 (percentage of spots within the mouse cluster where the gene is detected), Mouse_pct.2 (percentage of spots in other mouse clusters where the gene is detected), Mouse_p_val_adj (adjusted p-value in mouse), Human_p_val (raw p-value in human), Human_avg_log2FC (average log2 fold change in human), Human_pct.1(percentage of spots within the human cluster where the gene is detected), Human_pct.2 (percentage of spots in other human clusters where the gene is detected), Human_p_val_adj (adjusted p-value in human), max_pval, minimump_p_val, and rang (ranking score) (XLSX 143 KB) [file 418_2025_2446_MOESM1_ESM.xlsx]

## Sheet: ZG
	Mouse_p_val	Mouse_avg_log2FC	Mouse_pct.1	Mouse_pct.2	Mouse_p_val_adj	Human_p_val	Human_avg_log2FC	Human_pct.1	Human_pct.2	Human_p_val_adj	max_pval	minimump_p_val	rang
CYP11B2	9.29214e-75	2.82614	0.971	0.578	2.45907e-70	5.83147e-42	2.56544	0.723	0.149	1.54324e-37	5.83147e-42	1.85843e-74	1118.51
WNT4	5.11411e-66	2.3528	0.931	0.401	1.3534e-61	1.11149e-48	2.41017	0.894	0.217	2.94144e-44	1.11149e-48	1.02282e-65	938.316
DAB2	4.94908e-72	2.32205	0.989	0.819	1.30972e-67	1.64581e-19	1.1465	0.968	0.61	4.35547e-15	1.64581e-19	9.89815e-72	800.543
CALN1	1.74968e-66	2.56745	0.88	0.295	4.63036e-62	9.95368e-33	2.13703	0.606	0.12	2.63414e-28	9.95368e-33	3.49937e-66	760.046
RSPO3	6.05737e-62	2.30642	0.846	0.224	1.60302e-57	6.89064e-21	1.61858	0.521	0.133	1.82354e-16	6.89064e-21	1.21147e-61	542.881
PDE2A	4.2103e-44	1.97206	0.846	0.417	1.11421e-39	2.55955e-30	1.94096	0.862	0.291	6.77359e-26	2.55955e-30	8.42061e-44	478.17
ATP10A	2.31653e-33	1.424	0.874	0.485	6.13047e-29	1.57027e-44	2.05784	0.915	0.27	4.15556e-40	2.31653e-33	3.14054e-44	450.089
ATP2B3	2.90057e-45	1.78818	0.869	0.464	7.67608e-41	2.19976e-34	1.84704	0.798	0.202	5.82145e-30	2.19976e-34	5.80115e-45	445.253
SHH	1.07912e-44	2.12953	0.691	0.191	2.85579e-40	7.76546e-24	2.4501	0.372	0.059	2.05505e-19	7.76546e-24	2.15825e-44	353.075
WFDC1	1.08183e-40	2.04472	0.697	0.209	2.86295e-36	2.41124e-25	1.61175	0.745	0.216	6.38111e-21	2.41124e-25	2.16366e-40	347.37
UGCG	3.89179e-30	1.2104	0.891	0.603	1.02992e-25	2.15956e-37	1.91286	0.936	0.413	5.71506e-33	3.89179e-30	4.31912e-37	344.656
SLC12A2	9.58436e-34	1.35095	0.903	0.584	2.53641e-29	3.97156e-24	1.38076	0.926	0.381	1.05103e-19	3.97156e-24	1.91687e-33	271.511
LEF1	4.34641e-18	1.90661	0.377	0.12	1.15023e-13	1.04848e-34	2.09996	0.766	0.194	2.7747e-30	4.34641e-18	2.09696e-34	256.171
TMEM200A	3.48744e-37	1.82205	0.794	0.405	9.22917e-33	7.71268e-18	2.112	0.287	0.047	2.04108e-13	7.71268e-18	6.97489e-37	255.395
PHLDA1	2.81319e-32	1.50101	0.829	0.483	7.44482e-28	7.87738e-22	1.42841	0.84	0.322	2.08467e-17	7.87738e-22	5.62637e-32	253.773
OXR1	2.25033e-36	1.27653	0.926	0.712	5.95528e-32	3.64793e-15	1.13125	0.83	0.428	9.65388e-11	3.64793e-15	4.50067e-36	248.229
NFATC4	1.01577e-30	1.95628	0.583	0.188	2.68812e-26	1.05727e-22	1.37663	0.883	0.364	2.79796e-18	1.05727e-22	2.03153e-30	240.968
PLCL2	3.92079e-33	1.44689	0.857	0.529	1.0376e-28	8.96291e-24	1.57327	0.638	0.169	2.37194e-19	8.96291e-24	7.84157e-33	240.775
LUZP2	2.83584e-07	2.50526	0.177	0.064	0.00750478	6.68375e-33	2.02855	0.798	0.229	1.76879e-28	2.83584e-07	1.33675e-32	234.026
ALDH1A2	1.44417e-27	1.81649	0.64	0.261	3.82185e-23	3.57585e-31	2.58712	0.404	0.052	9.46313e-27	1.44417e-27	7.1517e-31	230.194
KLHDC8A	4.16315e-38	1.23821	0.983	0.666	1.10174e-33	4.49392e-12	1.0734	0.617	0.237	1.18927e-07	4.49392e-12	8.3263e-38	227.787
CA2	2.59263e-35	1.39386	0.903	0.515	6.86113e-31	2.25597e-12	1.99581	0.255	0.055	5.97019e-08	2.25597e-12	5.18525e-35	223.529
ADAMTSL1	7.05336e-38	1.77345	0.794	0.312	1.8666e-33	1.42129e-11	1.38501	0.362	0.102	3.7613e-07	1.42129e-11	1.41067e-37	223.48
CXCR4	6.14736e-29	1.8442	0.554	0.168	1.62684e-24	3.72232e-21	1.55594	0.691	0.207	9.85074e-17	3.72232e-21	1.22947e-28	196.241
PAQR8	5.1983e-14	1.29103	0.554	0.295	1.37568e-09	7.72505e-28	1.86804	0.66	0.17	2.04436e-23	5.1983e-14	1.54501e-27	170.786
CACNB2	6.70513e-29	1.39737	0.777	0.435	1.77445e-24	5.70711e-12	1.69699	0.394	0.127	1.51033e-07	5.70711e-12	1.34103e-28	167.751
PTCH1	2.913e-24	1.08922	0.869	0.535	7.70897e-20	6.6059e-24	1.85452	0.585	0.144	1.74819e-19	6.6059e-24	5.82601e-24	165.181
ERN1	3.70971e-26	1.03557	0.937	0.657	9.81737e-22	1.66716e-13	1.34376	0.702	0.309	4.41199e-09	1.66716e-13	7.41942e-26	162.772
SLC7A1	1.94097e-29	1.34018	0.869	0.499	5.13657e-25	6.16911e-14	1.34237	0.394	0.102	1.63259e-09	6.16911e-14	3.88193e-29	159.881
FLRT2	2.7405e-17	1.6147	0.36	0.108	7.25246e-13	1.6636e-27	2.03311	0.596	0.136	4.40255e-23	2.7405e-17	3.3272e-27	153.368
NPNT	1.12999e-29	1.92595	0.52	0.137	2.9904e-25	1.0542e-17	1.83325	0.287	0.047	2.78983e-13	1.0542e-17	2.25997e-29	144.342
FAM13C	9.53113e-25	1.6942	0.634	0.283	2.52232e-20	2.03662e-13	1.34616	0.5	0.164	5.38972e-09	2.03662e-13	1.90623e-24	135.835
NKD1	1.42188e-25	1.5943	0.623	0.259	3.76288e-21	3.19834e-15	1.98267	0.255	0.044	8.46408e-11	3.19834e-15	2.84377e-25	128.042
IQGAP2	4.52523e-25	1.10065	0.88	0.541	1.19756e-20	1.20506e-13	1.0838	0.564	0.196	3.18906e-09	1.20506e-13	9.05046e-25	125.969
ETV5	7.57994e-21	1.42811	0.72	0.427	2.00596e-16	5.23691e-13	1.0466	0.755	0.362	1.3859e-08	5.23691e-13	1.51599e-20	120.162
GREB1	2.0465e-28	1.33674	0.829	0.469	5.41585e-24	0.000260356	1.21217	0.17	0.063	1	0.000260356	4.09299e-28	115.835
ATP1B2	6.74027e-20	1.23003	0.749	0.431	1.78374e-15	5.55558e-16	1.35211	0.511	0.147	1.47023e-11	5.55558e-16	1.34805e-19	101.974
ETNK2	3.12039e-21	1.15885	0.766	0.433	8.25781e-17	1.81836e-13	1.15444	0.479	0.148	4.8121e-09	1.81836e-13	6.24078e-21	96.6526
PCSK5	1.13123e-22	1.04864	0.84	0.526	2.9937e-18	1.77393e-05	1.08055	0.245	0.093	0.469454	1.77393e-05	2.26247e-22	83.0557
CTHRC1	3.60117e-13	1.87845	0.269	0.081	9.53013e-09	1.57455e-21	2.30303	0.298	0.041	4.1669e-17	3.60117e-13	3.14911e-21	80.7357
PLCB1	8.38944e-19	1.05279	0.743	0.477	2.22018e-14	1.01613e-06	1.21801	0.266	0.095	0.0268908	1.01613e-06	1.67789e-18	67.6464
KLF5	1.6653e-19	1.5393	0.474	0.164	4.40704e-15	7.91421e-12	1.06122	0.309	0.076	2.09442e-07	7.91421e-12	3.33059e-19	62.492
B4GALNT3	3.73041e-16	1.77048	0.44	0.175	9.87215e-12	2.2058e-09	1.04518	0.383	0.126	5.83742e-05	2.2058e-09	7.46082e-16	58.2237
FAM222A	9.02327e-15	1.00345	0.737	0.501	2.38792e-10	1.09723e-08	1.31172	0.287	0.088	0.000290372	1.09723e-08	1.80465e-14	54.1181
FAM43B	4.76236e-09	2.05407	0.177	0.051	0.000126031	2.3113e-13	1.11994	0.628	0.234	6.11662e-09	4.76236e-09	4.6226e-13	52.3488
CDH11	7.46782e-18	1.42631	0.446	0.16	1.97628e-13	6.60831e-10	1.02164	0.319	0.093	1.74882e-05	6.60831e-10	1.49356e-17	52.3359
SPATA24	1.84287e-17	1.17297	0.669	0.394	4.87698e-13	0.00222387	1.22157	0.128	0.05	1	0.00222387	3.68575e-17	52.092
GPC6	1.57392e-14	1.05115	0.646	0.353	4.16521e-10	1.51435e-05	1.38254	0.17	0.053	0.400757	1.51435e-05	3.14783e-14	44.5363
OMD	1.00888e-17	1.52407	0.286	0.065	2.66991e-13	1.6244e-07	1.35305	0.266	0.088	0.0042988	1.6244e-07	2.01777e-17	44.04
MOB3B	3.27887e-15	1.35894	0.434	0.171	8.6772e-11	2.14557e-05	1.38473	0.149	0.044	0.567805	2.14557e-05	6.55774e-15	37.6822
GRIN2C	6.55204e-08	1.03234	0.349	0.175	0.00173393	8.21591e-12	1.89239	0.277	0.066	2.17426e-07	6.55204e-08	1.64318e-11	32.7954
TMEM131L	9.67713e-15	1.08218	0.503	0.219	2.56095e-10	0.000224321	1.14481	0.106	0.03	1	0.000224321	1.93543e-14	30.8912
COL4A5	4.0843e-09	1.37906	0.24	0.087	0.000108087	3.72329e-13	1.46435	0.298	0.067	9.85331e-09	4.0843e-09	7.44658e-13	30.8157
COL4A4	4.05484e-12	1.11478	0.234	0.062	1.07307e-07	5.93704e-11	1.13726	0.468	0.16	1.57118e-06	5.93704e-11	8.10968e-12	29.1236
SH3BP4	4.712e-10	1.04876	0.434	0.222	1.24698e-05	1.04475e-09	1.48135	0.298	0.086	2.76483e-05	1.04475e-09	9.424e-10	27.7649
TNNT2	3.0201e-10	1.6805	0.337	0.149	7.99239e-06	4.15028e-11	1.34109	0.191	0.035	1.09833e-06	3.0201e-10	8.30056e-11	26.7133
AMOT	0.00721026	1.0845	0.126	0.067	1	2.02655e-12	2.52517	0.191	0.032	5.36307e-08	0.00721026	4.05311e-12	21.6519
DDX11	0.0113694	1.62136	0.131	0.077	1	1.78249e-08	1.20764	0.277	0.083	0.000471718	0.0113694	3.56498e-08	14.2788
TMEM221	3.40887e-05	1.70933	0.154	0.062	0.902123	1.25297e-07	1.06597	0.277	0.089	0.00331585	3.40887e-05	2.50593e-07	13.1148
PTGS2	4.78518e-09	1.24144	0.251	0.092	0.000126635	0.000519466	1.43414	0.106	0.033	1	0.000519466	9.57035e-09	12.7225
DSG2	1.97712e-07	1.75059	0.109	0.024	0.00523224	1.30843e-08	1.73388	0.117	0.017	0.000346264	1.97712e-07	2.61687e-08	9.91751
FRZB	0.000200223	1.03726	0.154	0.07	1	5.77357e-08	1.10082	0.234	0.066	0.00152792	0.000200223	1.15471e-07	9.55921

## Sheet: ZF
	Mouse_p_val	Mouse_avg_log2FC	Mouse_pct.1	Mouse_pct.2	Mouse_p_val_adj	Human_p_val	Human_avg_log2FC	Human_pct.1	Human_pct.2	Human_p_val_adj	max_pval	minimump_p_val	rang
CYP11B1	1.6366e-102	1.81164	1	0.834	4.33109e-98	7.40618e-60	1.25772	1	0.968	1.95997e-55	7.40618e-60	3.27319e-102	1034.76
PRSS35	3.91239e-107	2.17543	0.996	0.603	1.03538e-102	2.25225e-15	1.91435	0.229	0.049	5.96036e-11	2.25225e-15	7.82478e-107	882.955
FADS6	8.66729e-78	1.84122	0.984	0.455	2.29371e-73	5.36985e-08	1.71524	0.157	0.045	0.00142108	5.36985e-08	1.73346e-77	517.374
FRMD6	9.56648e-52	1.16124	0.992	0.644	2.53167e-47	1.052e-10	1.2412	0.398	0.18	2.784e-06	1.052e-10	1.9133e-51	281.314
KCNMB4	9.50073e-31	1.93712	0.387	0.08	2.51427e-26	1.08449e-14	1.11326	0.578	0.292	2.87e-10	1.08449e-14	1.90015e-30	145.314
ITGA2	1.21189e-08	1.30123	0.189	0.065	0.000320715	5.49994e-18	1.28857	0.482	0.169	1.4555e-13	1.21189e-08	1.09999e-17	48.9485
PAQR5	3.96331e-20	2.47838	0.21	0.031	1.04885e-15	6.23602e-06	1.18812	0.163	0.06	0.16503	6.23602e-06	7.92661e-20	43.3885

## Sheet: ZR(h) BAT(m)
	Mouse_p_val	Mouse_avg_log2FC	Mouse_pct.1	Mouse_pct.2	Mouse_p_val_adj	Human_p_val	Human_avg_log2FC	Human_pct.1	Human_pct.2	Human_p_val_adj	max_pval	minimump_p_val	rang
APOC1	8.95669e-38	2.12219	0.959	0.47	2.3703e-33	1.4135e-91	1.1348	1	0.991	3.74069e-87	8.95669e-38	2.827e-91	959.608
GJA1	3.10046e-15	1.44561	0.794	0.637	8.20505e-11	5.39027e-85	1.33724	0.988	0.852	1.42648e-80	3.10046e-15	1.07805e-84	691.621
PLIN2	1.22089e-24	1.334	0.948	0.891	3.23095e-20	2.1867e-62	1.9213	0.863	0.644	5.78688e-58	1.22089e-24	4.3734e-62	600.828
SOD2	2.49642e-43	1.64254	0.99	0.96	6.60651e-39	7.15372e-61	1.30455	0.933	0.823	1.89316e-56	2.49642e-43	1.43074e-60	563.324
FABP3	1.46004e-34	3.80094	0.773	0.365	3.86386e-30	8.45155e-38	1.71485	0.604	0.264	2.23662e-33	1.46004e-34	1.69031e-37	463.895
MLXIPL	7.13279e-17	2.32197	0.526	0.206	1.88762e-12	1.18413e-51	2.06218	0.677	0.292	3.13368e-47	7.13279e-17	2.36826e-51	443.487
NUPR1	0.017718	1.41528	0.309	0.245	1	2.88317e-61	1.27286	0.995	0.973	7.63002e-57	0.017718	5.76634e-61	350.726
SLC27A2	1.48961e-21	4.10224	0.351	0.069	3.9421e-17	1.16204e-34	3.02262	0.363	0.077	3.07523e-30	1.48961e-21	2.32408e-34	284.191
HK2	1.99666e-40	2.631	0.845	0.308	5.28395e-36	2.89121e-06	1.77544	0.109	0.039	0.0765131	2.89121e-06	3.99331e-40	275.091
ACSM3	2.22516e-27	2.23537	0.742	0.297	5.88866e-23	4.36685e-14	2.01682	0.264	0.1	1.15564e-09	4.36685e-14	4.45031e-27	187.231
PC	1.2622e-26	1.2834	1	0.981	3.34029e-22	1.30774e-14	1.25379	0.493	0.319	3.46081e-10	1.30774e-14	2.5244e-26	161.055
DDO	1.398e-27	3.00554	0.454	0.087	3.69967e-23	0.0029654	1.11954	0.139	0.086	1	0.0029654	2.796e-27	107.887
ACO1	1.08301e-17	1.37885	0.856	0.777	2.86607e-13	4.25342e-18	1.08777	0.617	0.45	1.12562e-13	1.08301e-17	8.50684e-18	103.016
LRRC39	1.95787e-11	2.53182	0.309	0.096	5.1813e-07	3.82943e-18	2.51127	0.219	0.049	1.01342e-13	1.95787e-11	7.65885e-18	75.6989
PPP1R3B	9.91295e-14	2.66214	0.485	0.225	2.62336e-09	0.000316153	1.07619	0.251	0.182	1	0.000316153	1.98259e-13	58.0517
NEDD4L	0.0199913	1.48331	0.32	0.27	1	6.78991e-09	1.14451	0.405	0.283	0.000179688	0.0199913	1.35798e-08	24.8948
COQ7	0.536451	1.19914	0.32	0.385	1	0.0065752	1.04473	0.162	0.113	1	0.536451	0.0131072	3.38173
MARCH3	0.422183	1.1777	0.134	0.116	1	0.0440342	1.11341	0.102	0.072	1	0.422183	0.0861293	0.956327

## Sheet: medulla
	Mouse_p_val	Mouse_avg_log2FC	Mouse_pct.1	Mouse_pct.2	Mouse_p_val_adj	Human_p_val	Human_avg_log2FC	Human_pct.1	Human_pct.2	Human_p_val_adj	max_pval	minimump_p_val	rang
SCG5	1.10315e-123	4.88063	1	0.29	2.91937e-119	4.7987e-143	5.37689	1	0.094	1.26993e-138	1.10315e-123	9.59739e-143	4839.22
TMEM130	4.60908e-149	4.68582	0.973	0.102	1.21975e-144	6.82922e-131	4.76434	0.983	0.107	1.80728e-126	6.82922e-131	9.21817e-149	4545
DDC	6.46219e-148	4.99975	0.995	0.136	1.71015e-143	1.3123e-124	4.51978	0.9	0.075	3.47288e-120	1.3123e-124	1.29244e-147	4401.22
CHRNA3	6.1001e-138	5.2766	1	0.197	1.61433e-133	1.15146e-120	4.50707	0.975	0.127	3.04723e-116	1.15146e-120	1.22002e-137	4394.16
BEX1	1.37201e-144	5.2051	1	0.162	3.63089e-140	1.77155e-97	3.92418	0.983	0.2	4.68824e-93	1.77155e-97	2.74402e-144	4316.76
CALY	3.8438e-151	5.10078	0.941	0.078	1.01722e-146	6.64529e-114	4.14462	0.9	0.089	1.75861e-109	6.64529e-114	7.68761e-151	4243.87
SLC24A2	3.66506e-152	5.10518	0.989	0.111	9.69922e-148	2.15131e-120	4.79664	0.692	0.021	5.69323e-116	2.15131e-120	7.33012e-152	4178.38
FAIM2	2.22646e-147	4.73382	0.984	0.121	5.89211e-143	1.32929e-119	4.25947	0.908	0.081	3.51784e-115	1.32929e-119	4.45292e-147	4136.15
APLP1	6.79924e-135	4.71743	0.984	0.174	1.79935e-130	2.88779e-133	4.68075	0.925	0.071	7.64226e-129	2.88779e-133	1.35985e-134	3989.16
PTPRN	7.95954e-133	4.95651	1	0.224	2.10641e-128	2.89403e-121	4.27998	0.958	0.107	7.65877e-117	2.89403e-121	1.59191e-132	3959.03
SLC18A1	4.00623e-139	4.66348	1	0.178	1.06021e-134	1.04785e-127	4.64853	0.833	0.047	2.77303e-123	1.04785e-127	8.01246e-139	3915.15
PHOX2A	6.424e-135	4.64882	1	0.195	1.70005e-130	1.53545e-124	4.56366	0.883	0.069	4.06341e-120	1.53545e-124	1.2848e-134	3857.79
TMEM59L	5.65715e-152	5.26913	0.904	0.053	1.49711e-147	9.57834e-94	3.64976	0.808	0.082	2.53481e-89	9.57834e-94	1.13143e-151	3828.22
PNMT	3.05817e-118	5.16352	1	0.341	8.09314e-114	6.9181e-79	4.61632	0.992	0.423	1.83081e-74	6.9181e-79	6.11634e-118	3792.79
UNC5A	1.37226e-149	4.54362	0.979	0.104	3.63154e-145	8.56852e-109	4.88278	0.65	0.024	2.26757e-104	8.56852e-109	2.74451e-149	3789.08
ARHGAP36	8.34277e-109	4.38001	0.729	0.051	2.20783e-104	1.21946e-143	5.0764	0.942	0.062	3.22717e-139	8.34277e-109	2.43892e-143	3743.02
HAND2	1.56311e-123	4.7838	1	0.294	4.1366e-119	1.6924e-125	4.53261	0.917	0.079	4.47876e-121	1.56311e-123	3.3848e-125	3692.3
SYT4	1.36026e-143	4.98795	0.984	0.139	3.5998e-139	3.96277e-105	3.80693	0.775	0.055	1.04871e-100	3.96277e-105	2.72053e-143	3663.28
ARFGEF3	9.17302e-144	4.5418	0.979	0.122	2.42755e-139	1.78585e-107	5.04246	0.633	0.022	4.72609e-103	1.78585e-107	1.8346e-143	3662.85
NSG2	2.96366e-141	4.62321	1	0.16	7.84303e-137	1.98351e-119	4.04603	0.808	0.048	5.24917e-115	1.98351e-119	5.92732e-141	3650.66
RAMP1	8.05536e-136	4.40303	0.995	0.173	2.13177e-131	7.72555e-91	3.86745	0.967	0.222	2.04449e-86	7.72555e-91	1.61107e-135	3632.93
SCG3	3.56274e-133	4.46076	0.995	0.193	9.42845e-129	2.33116e-126	4.75092	0.8	0.04	6.16917e-122	2.33116e-126	7.12549e-133	3629.29
RAB3C	2.09636e-137	5.09104	1	0.199	5.54781e-133	1.87398e-107	3.89481	0.783	0.055	4.95929e-103	1.87398e-107	4.19273e-137	3629.22
PCP4	1.17831e-146	4.86035	0.936	0.082	3.11829e-142	8.57787e-79	3.67032	0.817	0.132	2.27005e-74	8.57787e-79	2.35663e-146	3617.17
KCNQ2	1.56614e-135	4.66443	0.872	0.07	4.14463e-131	3.42626e-129	4.86225	0.8	0.038	9.06726e-125	3.42626e-129	3.13228e-135	3558.56
PTPRN2	1.66572e-138	4.88286	1	0.187	4.40816e-134	2.11465e-78	3.31989	0.883	0.168	5.5962e-74	2.11465e-78	3.33144e-138	3526.97
CHGB	3.59351e-103	5.41285	1	0.67	9.50986e-99	2.42331e-71	4.91063	1	0.931	6.41306e-67	2.42331e-71	7.18702e-103	3502.89
SCG2	1.23659e-104	4.95241	1	0.606	3.27251e-100	5.71498e-93	5.07185	1	0.295	1.51241e-88	5.71498e-93	2.47318e-104	3450.09
PCSK1N	8.31554e-112	4.87009	1	0.433	2.20062e-107	1.36276e-80	4.48684	1	0.438	3.60641e-76	1.36276e-80	1.66311e-111	3443.35
SNAP25	2.09198e-139	4.78231	1	0.174	5.53621e-135	2.56842e-90	3.79011	0.742	0.068	6.79707e-86	2.56842e-90	4.18395e-139	3432.26
TH	7.03264e-105	5.02403	1	0.596	1.86112e-100	1.25219e-85	4.84168	1	0.37	3.31379e-81	1.25219e-85	1.40653e-104	3403.56
CHGA	3.86563e-102	5.25035	1	0.748	1.023e-97	4.51154e-71	4.87784	1	0.788	1.19393e-66	4.51154e-71	7.73126e-102	3401.92
GNG4	3.20778e-148	4.62926	0.957	0.09	8.48907e-144	2.72236e-93	3.7869	0.692	0.047	7.20445e-89	2.72236e-93	6.41556e-148	3392.98
CRMP1	1.20162e-145	4.81921	0.936	0.083	3.17996e-141	1.29595e-104	3.67949	0.717	0.039	3.42959e-100	1.29595e-104	2.40323e-145	3374.51
CELF3	1.92368e-140	4.85868	1	0.174	5.09084e-136	1.68212e-96	4.51595	0.55	0.016	4.45156e-92	1.68212e-96	3.84737e-140	3364.77
DPP6	3.47602e-139	4.56254	0.91	0.082	9.19893e-135	9.72945e-113	4.30186	0.742	0.039	2.5748e-108	9.72945e-113	6.95203e-139	3360.43
SLC18A2	3.60659e-129	4.65073	0.995	0.221	9.54448e-125	4.20022e-115	4.35942	0.75	0.038	1.11155e-110	4.20022e-115	7.21318e-129	3346.41
DBH	1.5853e-111	4.73249	1	0.43	4.19535e-107	7.32166e-82	4.35606	1	0.391	1.9376e-77	7.32166e-82	3.17061e-111	3336.13
BAIAP3	2.20702e-129	4.27537	0.984	0.182	5.84066e-125	9.3211e-100	3.93906	0.917	0.135	2.46674e-95	9.3211e-100	4.41404e-129	3329.15
RAB3B	6.41787e-129	5.17615	1	0.252	1.69842e-124	9.9365e-100	4.09925	0.683	0.038	2.6296e-95	9.9365e-100	1.28357e-128	3316.03
GRIA2	5.38348e-151	4.61098	0.973	0.091	1.42469e-146	6.73189e-74	4.33467	0.467	0.019	1.78153e-69	6.73189e-74	1.0767e-150	3208.73
RPH3A	5.26557e-151	5.0169	0.936	0.072	1.39348e-146	1.35663e-74	4.26219	0.433	0.013	3.59018e-70	1.35663e-74	1.05311e-150	3164.43
CAMK2B	2.13527e-136	4.48362	0.92	0.092	5.65078e-132	1.46024e-103	4.24606	0.692	0.036	3.86437e-99	1.46024e-103	4.27054e-136	3164.06
SPOCK3	1.90907e-120	3.96189	0.793	0.052	5.05216e-116	7.23553e-136	4.65547	0.842	0.04	1.91481e-131	1.90907e-120	1.44711e-135	3155.51
SLC6A17	4.74555e-137	4.4482	0.92	0.092	1.25586e-132	1.55994e-95	4.82894	0.583	0.022	4.12822e-91	1.55994e-95	9.4911e-137	3150.25
TMEM179	2.21356e-135	4.47193	0.91	0.086	5.85797e-131	1.61353e-100	3.88637	0.767	0.059	4.27005e-96	1.61353e-100	4.42712e-135	3127.96
PPFIA2	2.37484e-140	4.47319	0.952	0.106	6.28477e-136	6.44452e-84	4.74321	0.508	0.018	1.70548e-79	6.44452e-84	4.74967e-140	3113.85
SLC6A2	1.78518e-151	4.98036	0.968	0.098	4.72431e-147	7.28602e-75	2.95859	0.6	0.045	1.92817e-70	7.28602e-75	3.57037e-151	3110.67
ST8SIA3	9.80551e-136	4.41602	0.878	0.068	2.59493e-131	1.43611e-107	4.79189	0.625	0.02	3.80052e-103	1.43611e-107	1.9611e-135	3096.51
PCSK1	2.88211e-151	4.78523	0.989	0.111	7.62722e-147	1.238e-67	3.96147	0.417	0.015	3.27624e-63	1.238e-67	5.76422e-151	3068.83
RIMS3	4.48107e-152	4.9192	0.979	0.102	1.18587e-147	3.786e-61	3.3318	0.5	0.039	1.00193e-56	3.786e-61	8.96214e-152	3061.6
TAGLN3	3.90085e-133	4.15622	0.904	0.082	1.03232e-128	5.73084e-107	4.4882	0.7	0.036	1.51661e-102	5.73084e-107	7.80169e-133	3042.49
INSM1	1.95227e-128	4.57994	0.809	0.05	5.16649e-124	2.08995e-118	5.20498	0.658	0.018	5.53085e-114	2.08995e-118	3.90455e-128	3037.71
ASIC4	3.42047e-147	4.80318	0.92	0.07	9.05193e-143	2.53721e-40	6.39449	0.192	0.001	6.71447e-36	2.53721e-40	6.84094e-147	3022.98
UCHL1	2.42636e-119	4.84623	1	0.33	6.42113e-115	1.0305e-82	2.96651	0.958	0.248	2.72711e-78	1.0305e-82	4.85273e-119	3006.16
UNC80	8.21366e-158	4.80319	0.984	0.085	2.17366e-153	3.17637e-40	3.06287	0.45	0.059	8.40596e-36	3.17637e-40	1.64273e-157	2937.44
SYP	2.00748e-121	4.42849	1	0.29	5.31259e-117	2.36201e-96	3.57837	0.833	0.093	6.25082e-92	2.36201e-96	4.01496e-121	2934.93
EEF1A2	4.30134e-136	5.04884	1	0.201	1.13831e-131	4.54534e-37	1.84169	0.892	0.392	1.20288e-32	4.54534e-37	8.60269e-136	2924.68
CARTPT	6.19704e-115	3.73797	0.851	0.09	1.63998e-110	1.72668e-96	4.74934	0.967	0.211	4.56949e-92	1.72668e-96	1.23941e-114	2919.27
JPH4	2.87603e-132	4.79429	0.809	0.044	7.61113e-128	9.57574e-99	4.85674	0.575	0.018	2.53412e-94	9.57574e-99	5.75206e-132	2911.63
FAM155A	7.96147e-151	5.03183	1	0.127	2.10692e-146	9.60982e-41	4.0254	0.283	0.015	2.54314e-36	9.60982e-41	1.59229e-150	2891.26
MGAT4C	1.95457e-149	4.39038	0.984	0.103	5.17258e-145	2.32726e-54	4.28975	0.367	0.018	6.15886e-50	2.32726e-54	3.90915e-149	2890.67
L1CAM	2.08254e-117	3.69288	0.888	0.107	5.51124e-113	4.65328e-123	4.30037	0.892	0.071	1.23144e-118	2.08254e-117	9.30656e-123	2883.86
FSTL5	5.25832e-142	4.22494	0.936	0.083	1.39156e-137	1.91436e-69	4.88437	0.408	0.013	5.06615e-65	1.91436e-69	1.05166e-141	2866.79
PRUNE2	1.25515e-127	3.88442	1	0.192	3.32162e-123	5.27894e-99	3.4389	0.858	0.093	1.39702e-94	5.27894e-99	2.5103e-127	2861.2
DLK1	1.57506e-105	4.8705	1	0.572	4.16823e-101	1.31659e-70	3.31969	1	0.982	3.48421e-66	1.31659e-70	3.15012e-105	2843.2
RTN1	1.98423e-130	4.67879	1	0.231	5.25107e-126	4.85248e-75	3.13347	0.692	0.076	1.28416e-70	4.85248e-75	3.96846e-130	2841.03
SEZ6L2	5.89983e-136	4.29797	1	0.173	1.56133e-131	3.88881e-54	2.25632	0.933	0.408	1.02913e-49	3.88881e-54	1.17997e-135	2839.36
GATA3	4.64885e-141	4.59067	0.973	0.126	1.23027e-136	5.71431e-63	3.47828	0.533	0.045	1.51223e-58	5.71431e-63	9.2977e-141	2826.36
PCSK2	1.93076e-82	3.797	0.537	0.025	5.10956e-78	9.39683e-131	4.75434	0.967	0.101	2.48678e-126	1.93076e-82	1.87937e-130	2771.21
CNKSR2	2.0166e-144	4.34948	0.963	0.097	5.33673e-140	4.54289e-62	3.6118	0.475	0.031	1.20223e-57	4.54289e-62	4.0332e-144	2726.68
PPP2R2C	5.30704e-152	4.79395	0.91	0.053	1.40446e-147	4.54318e-43	3.91156	0.325	0.021	1.20231e-38	4.54318e-43	1.06141e-151	2696.02
SULT4A1	2.49901e-137	4.41467	0.936	0.103	6.61338e-133	1.57673e-70	3.84884	0.492	0.026	4.17266e-66	1.57673e-70	4.99802e-137	2671.49
SCN3B	8.37546e-123	4.77482	0.761	0.041	2.21648e-118	1.77936e-98	4.07168	0.717	0.048	4.70891e-94	1.77936e-98	1.67509e-122	2644.65
RIMBP2	1.42439e-125	4.5617	0.819	0.057	3.7695e-121	5.11835e-96	4.4676	0.583	0.021	1.35452e-91	5.11835e-96	2.84878e-125	2618.73
NSG1	2.73099e-116	3.76187	0.995	0.275	7.2273e-112	1.35327e-85	3.55272	0.867	0.145	3.58129e-81	1.35327e-85	5.46199e-116	2607.47
SEZ6L	7.10243e-93	3.29932	0.628	0.039	1.87959e-88	1.62506e-132	4.93109	0.817	0.039	4.30055e-128	7.10243e-93	3.25011e-132	2597.38
CYB561	3.22619e-106	4.06483	1	0.542	8.53778e-102	4.36456e-75	3.38483	0.992	0.443	1.15504e-70	4.36456e-75	6.45238e-106	2592.76
SPOCK1	5.44081e-143	4.6324	0.92	0.076	1.43986e-138	5.12543e-26	1.29798	0.925	0.476	1.35639e-21	5.12543e-26	1.08816e-142	2579.97
GNB3	2.17415e-158	5.44317	0.979	0.09	5.75367e-154	8.24422e-20	2.97274	0.192	0.02	2.18175e-15	8.24422e-20	4.3483e-158	2575.83
DIRAS2	5.23772e-144	4.644	0.936	0.086	1.38611e-139	2.3661e-49	4.24757	0.283	0.007	6.26165e-45	2.3661e-49	1.04754e-143	2574.05
SYT5	1.73347e-133	4.38839	0.846	0.056	4.58744e-129	6.26387e-75	4.64757	0.442	0.014	1.65767e-70	6.26387e-75	3.46693e-133	2560.56
MAP2	1.38384e-122	4.0061	0.984	0.201	3.6622e-118	3.86217e-84	3.52004	0.7	0.06	1.02209e-79	3.86217e-84	2.76769e-122	2558.93
CADPS	9.36961e-128	4.19714	0.941	0.136	2.47957e-123	4.14555e-89	3.54594	0.625	0.035	1.09708e-84	4.14555e-89	1.87392e-127	2552.32
CPLX2	9.22635e-100	3.3589	0.894	0.182	2.44166e-95	3.66941e-120	3.70223	0.925	0.084	9.71072e-116	9.22635e-100	7.33882e-120	2541.58
PCLO	1.6374e-137	4.48745	0.926	0.098	4.33322e-133	1.76702e-57	3.13913	0.533	0.051	4.67625e-53	1.76702e-57	3.2748e-137	2522.49
NT5DC2	2.43332e-120	3.92269	1	0.254	6.43953e-116	1.44309e-59	2.40041	1	0.646	3.81898e-55	1.44309e-59	4.86664e-120	2506.15
SV2A	5.08409e-153	4.94883	0.926	0.062	1.34545e-148	4.33927e-26	2.11544	0.475	0.108	1.14834e-21	4.33927e-26	1.01682e-152	2498.55
STMN2	1.77751e-134	4.49192	1	0.192	4.70399e-130	8.20768e-72	2.13171	0.7	0.078	2.17208e-67	8.20768e-72	3.55501e-134	2495.87
CHD5	6.17997e-132	4.38962	0.814	0.044	1.63547e-127	2.63936e-75	4.11174	0.533	0.03	6.9848e-71	2.63936e-75	1.23599e-131	2489.9
DISP2	1.19067e-145	5.27149	1	0.157	3.15099e-141	9.85202e-23	3.44974	0.183	0.014	2.60724e-18	9.85202e-23	2.38134e-145	2478.34
ZCCHC18	6.68744e-152	4.97377	0.995	0.119	1.76976e-147	8.80528e-18	3.92391	0.108	0.004	2.33023e-13	8.80528e-18	1.33749e-151	2459.38
ADCYAP1R1	1.96888e-123	3.92688	1	0.249	5.21045e-119	2.75772e-78	3.78049	0.567	0.034	7.29804e-74	2.75772e-78	3.93777e-123	2455.46
MAPK8IP2	7.18815e-142	4.80399	0.92	0.086	1.90227e-137	1.15732e-25	1.79917	0.658	0.215	3.06274e-21	1.15732e-25	1.43763e-141	2437.54
CD24	2.03906e-62	1.71771	0.968	0.393	5.39617e-58	2.08908e-122	4.47933	0.967	0.119	5.52853e-118	2.03906e-62	4.17815e-122	2417.52
FAM171B	8.76884e-139	4.40258	0.91	0.078	2.32058e-134	3.25272e-46	2.59067	0.6	0.099	8.608e-42	3.25272e-46	1.75377e-138	2416.17
KIF5C	5.81846e-155	4.57394	0.936	0.057	1.5398e-150	5.82464e-29	1.9948	0.5	0.104	1.54143e-24	5.82464e-29	1.16369e-154	2411.74
SLC38A11	6.25277e-143	4.56588	0.952	0.1	1.65473e-138	5.91875e-23	4.84923	0.133	0.004	1.56634e-18	5.91875e-23	1.25055e-142	2407.72
VGF	1.83162e-134	4.75152	0.904	0.085	4.84719e-130	3.18063e-42	3.3572	0.408	0.043	8.41721e-38	3.18063e-42	3.66324e-134	2357.87
ADGRA1	1.00086e-124	3.88605	0.814	0.052	2.64869e-120	3.85116e-87	4.62552	0.517	0.017	1.01917e-82	3.85116e-87	2.00173e-124	2327.62
GNG3	5.32466e-139	4.69822	0.989	0.163	1.40912e-134	1.35294e-37	2.83723	0.358	0.035	3.58041e-33	1.35294e-37	1.06493e-138	2326.11
KSR2	2.16258e-143	4.8356	0.872	0.051	5.72304e-139	1.53741e-37	4.0348	0.233	0.008	4.0686e-33	1.53741e-37	4.32515e-143	2317.75
GJD2	7.07857e-133	4.36366	0.91	0.095	1.87327e-128	2.22339e-45	4.80027	0.242	0.004	5.88397e-41	2.22339e-45	1.41571e-132	2311.91
GPR176	3.15614e-130	4.3011	0.856	0.065	8.35241e-126	4.74481e-60	3.31478	0.558	0.056	1.25567e-55	4.74481e-60	6.31228e-130	2310.96
TFAP2B	4.28912e-121	4.59553	0.761	0.041	1.13507e-116	4.95879e-84	4.30774	0.533	0.022	1.31229e-79	4.95879e-84	8.57824e-121	2297.56
VAT1L	9.89897e-125	3.74871	0.989	0.193	2.61966e-120	7.78203e-52	2.34294	0.842	0.239	2.05944e-47	7.78203e-52	1.97979e-124	2291.74
NTRK1	4.13482e-138	4.62137	0.878	0.062	1.09424e-133	3.07585e-55	2.48986	0.533	0.055	8.13993e-51	3.07585e-55	8.26964e-138	2284.62
GABRB3	1.17914e-127	3.86091	0.952	0.133	3.12048e-123	8.00551e-59	3.78911	0.467	0.035	2.11858e-54	8.00551e-59	2.35828e-127	2283.14
RASD2	3.51247e-132	4.208	0.947	0.119	9.2954e-128	2.13132e-47	3.55631	0.375	0.026	5.64033e-43	2.13132e-47	7.02494e-132	2236.01
FAM163A	1.63479e-133	4.76693	0.83	0.051	4.3263e-129	1.5461e-40	4.5078	0.258	0.01	4.0916e-36	1.5461e-40	3.26957e-133	2220.54
GATA2	2.25823e-118	3.85742	0.963	0.183	5.97619e-114	4.35047e-66	3.01201	0.692	0.088	1.15131e-61	4.35047e-66	4.51647e-118	2215.87
KIF1A	5.33691e-87	2.6153	0.979	0.388	1.41236e-82	1.2677e-109	4.02454	0.85	0.08	3.35484e-105	5.33691e-87	2.5354e-109	2190.51
BEX2	2.27644e-127	3.80741	0.926	0.109	6.02436e-123	8.876e-39	1.85603	0.908	0.456	2.34894e-34	8.876e-39	4.55288e-127	2179.65
CNTN1	4.26202e-110	4.11537	0.75	0.06	1.1279e-105	2.08386e-75	3.36049	0.858	0.17	5.51472e-71	2.08386e-75	8.52404e-110	2177.76
RUNDC3A	9.94698e-104	3.19224	1	0.469	2.63237e-99	6.6918e-99	3.89032	0.8	0.072	1.77092e-94	6.6918e-99	1.9894e-103	2174.7
KCNC4	1.04448e-140	4.58527	0.968	0.123	2.76412e-136	4.20415e-23	1.65283	0.533	0.145	1.11259e-18	4.20415e-23	2.08896e-140	2172.34
NPY	1.12321e-105	4.82228	1	0.562	2.97246e-101	2.34025e-55	1.82433	0.867	0.234	6.19323e-51	2.34025e-55	2.24641e-105	2156.94
CHRNB4	6.61705e-135	4.70173	0.819	0.044	1.75114e-130	4.48893e-28	5.21701	0.158	0.004	1.18795e-23	4.48893e-28	1.32341e-134	2154.87
NAP1L5	1.64861e-132	4.75648	1	0.221	4.36289e-128	1.06906e-24	1.87445	0.467	0.103	2.82917e-20	1.06906e-24	3.29723e-132	2124.37
MAB21L2	1.87249e-124	3.72262	0.952	0.139	4.95535e-120	4.69924e-34	5.25841	0.2	0.006	1.24361e-29	4.69924e-34	3.74497e-124	2121.03
NEBL	7.59588e-97	3.45532	0.755	0.078	2.01017e-92	5.32348e-108	4.01526	0.825	0.069	1.40881e-103	7.59588e-97	1.0647e-107	2097.22
SYT17	2.68311e-140	4.63523	0.915	0.082	7.10059e-136	2.10018e-27	3.14375	0.25	0.023	5.55791e-23	2.10018e-27	5.36623e-140	2096.37
GPR22	2.10042e-146	4.86244	0.963	0.111	5.55855e-142	5.35474e-15	3.10127	0.125	0.01	1.41708e-10	5.35474e-15	4.20084e-146	2092.18
OSBPL6	1.3544e-125	3.96602	0.957	0.154	3.58427e-121	5.48666e-33	4.57101	0.208	0.008	1.45199e-28	5.48666e-33	2.70879e-125	2057.77
ADM	1.60972e-113	3.62532	0.941	0.167	4.25997e-109	7.16873e-70	2.98187	0.708	0.084	1.89713e-65	7.16873e-70	3.21945e-113	2035.73
GPRASP2	4.07612e-135	4.33823	0.995	0.173	1.0787e-130	2.1871e-18	1.90152	0.425	0.122	5.78793e-14	2.1871e-18	8.15224e-135	1973.37
ATCAY	1.65683e-103	4.3569	0.691	0.045	4.38465e-99	2.71953e-96	4.40327	0.625	0.029	7.19697e-92	2.71953e-96	3.31367e-103	1962.3
C1QL1	2.45723e-144	5.21681	0.995	0.155	6.50282e-140	1.37142e-06	2.16802	0.108	0.024	0.0362933	1.37142e-06	4.91446e-144	1938.87
FBXL16	1.72426e-91	2.89422	0.894	0.193	4.56308e-87	8.41949e-102	4.40695	0.683	0.037	2.22813e-97	1.72426e-91	1.6839e-101	1927.22
RTL1	4.65958e-116	4.58309	0.755	0.052	1.23311e-111	2.60684e-47	5.48989	0.233	0.002	6.89873e-43	2.60684e-47	9.31916e-116	1901.47
FHOD3	2.47621e-109	3.86283	0.766	0.061	6.55305e-105	2.53092e-65	2.73262	0.833	0.161	6.69784e-61	2.53092e-65	4.95242e-109	1897.15
KCNMB2	2.37802e-106	3.74207	0.771	0.068	6.2932e-102	4.18073e-71	5.71199	0.367	0.005	1.10639e-66	4.18073e-71	4.75605e-106	1882.1
ACHE	2.49248e-127	4.72939	0.809	0.053	6.59611e-123	4.81798e-47	2.39343	0.45	0.045	1.27503e-42	4.81798e-47	4.98497e-127	1881.26
SAMD11	1.46997e-99	3.65699	0.702	0.055	3.89012e-95	6.89057e-96	3.53629	0.892	0.123	1.82352e-91	6.89057e-96	2.93993e-99	1876.51
ZNF483	1.23687e-110	4.34048	0.745	0.055	3.27326e-106	1.72289e-43	2.02999	0.858	0.258	4.55946e-39	1.72289e-43	2.47374e-110	1859.1
NDUFA4L2	5.10498e-111	3.96616	1	0.368	1.35098e-106	3.75398e-36	2.26368	0.633	0.148	9.93454e-32	3.75398e-36	1.021e-110	1858.58
GAL	2.46241e-122	5.1295	1	0.307	6.51651e-118	2.87586e-14	3.0083	0.133	0.014	7.61069e-10	2.87586e-14	4.92481e-122	1857.74
GCH1	5.45232e-103	2.95982	1	0.526	1.4429e-98	1.40743e-75	4.18861	0.525	0.029	3.72463e-71	1.40743e-75	1.09046e-102	1846.21
ATP1B1	1.47657e-102	3.26146	1	0.495	3.90759e-98	1.68725e-57	2.25047	0.983	0.65	4.46514e-53	1.68725e-57	2.95314e-102	1843.23
GDAP1	1.05346e-127	4.907	0.782	0.041	2.78787e-123	1.2077e-34	2.37916	0.417	0.057	3.19605e-30	1.2077e-34	2.10691e-127	1838.12
CELF6	2.86254e-138	4.46506	0.883	0.065	7.57541e-134	8.06826e-24	1.64954	0.433	0.089	2.13519e-19	8.06826e-24	5.72507e-138	1834.31
EML5	2.47868e-124	4.22477	0.984	0.22	6.55957e-120	1.79474e-28	2.61527	0.325	0.041	4.74959e-24	1.79474e-28	4.95735e-124	1833.74
STAC	1.94967e-127	3.95379	0.899	0.09	5.15961e-123	1.04012e-34	3.43023	0.283	0.021	2.75257e-30	1.04012e-34	3.89934e-127	1832.52
ELAVL4	2.16054e-108	4.051	0.734	0.052	5.71766e-104	1.65233e-76	3.78346	0.575	0.038	4.37272e-72	1.65233e-76	4.32109e-108	1828.81
ECE2	1.29791e-59	1.92145	0.915	0.336	3.4348e-55	5.02405e-108	4.59026	0.658	0.025	1.32956e-103	1.29791e-59	1.00481e-107	1820.37
SLC29A4	3.11422e-94	2.88574	0.973	0.346	8.24146e-90	2.0649e-93	3.66601	0.817	0.09	5.46454e-89	2.0649e-93	6.22843e-94	1815.57
TOX3	3.1734e-141	5.17019	0.846	0.046	8.3981e-137	6.88385e-17	2.38703	0.183	0.022	1.82174e-12	6.88385e-17	6.34681e-141	1810.83
DGKB	3.5105e-132	4.11675	0.963	0.133	9.29019e-128	2.23016e-19	3.25632	0.15	0.01	5.9019e-15	2.23016e-19	7.021e-132	1787.66
OGDHL	6.93755e-52	3.00536	0.489	0.061	1.83595e-47	1.1131e-113	4.49369	0.775	0.048	2.9457e-109	6.93755e-52	2.22619e-113	1773.59
C14orf132	1.95317e-93	3.28286	0.771	0.093	5.16887e-89	5.47774e-97	3.8352	0.792	0.071	1.44963e-92	1.95317e-93	1.09555e-96	1773.26
SPOCK2	5.03576e-105	3.48638	1	0.433	1.33266e-100	5.03944e-54	2.50461	0.7	0.122	1.33364e-49	5.03944e-54	1.00715e-104	1759.25
ST18	2.16131e-141	4.5738	0.957	0.111	5.7197e-137	4.54818e-21	2.34923	0.125	0.004	1.20363e-16	4.54818e-21	4.32263e-141	1746.38
SYN2	1.24401e-144	4.59826	0.931	0.078	3.29214e-140	2.40874e-14	1.76323	0.208	0.037	6.3745e-10	2.40874e-14	2.48802e-144	1728.26
LSAMP	4.84986e-126	4.04316	0.941	0.136	1.28347e-121	8.4532e-21	1.4961	0.542	0.162	2.23706e-16	8.4532e-21	9.69973e-126	1705.73
CELF4	1.96203e-124	3.90495	0.856	0.073	5.19231e-120	2.43626e-45	2.61203	0.417	0.038	6.44731e-41	2.43626e-45	3.92406e-124	1700.48
SGSM1	1.61217e-123	4.57255	0.761	0.039	4.26646e-119	4.27933e-34	2.99622	0.342	0.037	1.13248e-29	4.27933e-34	3.22435e-123	1698.51
SERPINI1	6.9624e-107	3.83008	0.803	0.086	1.84253e-102	1.24394e-53	3.56404	0.5	0.051	3.29196e-49	1.24394e-53	1.39248e-106	1693.98
RAP1GAP2	3.96878e-108	3.23537	0.787	0.071	1.0503e-103	1.28149e-72	3.53828	0.617	0.054	3.39133e-68	1.28149e-72	7.93756e-108	1691.77
SYT7	3.05146e-114	3.52818	0.984	0.233	8.07537e-110	1.87527e-35	3.59686	0.267	0.017	4.96273e-31	1.87527e-35	6.10291e-114	1676.13
ZCCHC12	9.64677e-120	4.5962	0.755	0.044	2.55292e-115	3.3843e-34	3.21979	0.325	0.033	8.95622e-30	3.3843e-34	1.92935e-119	1664.45
GDAP1L1	9.81431e-137	4.53688	0.84	0.046	2.59726e-132	2.06707e-20	2.59988	0.192	0.019	5.47029e-16	2.06707e-20	1.96286e-136	1660.14
SLC35D3	2.06292e-122	4.14488	0.809	0.056	5.45931e-118	2.05138e-35	3.66396	0.242	0.012	5.42878e-31	2.05138e-35	4.12584e-122	1654.68
SLC22A17	1.1484e-93	2.5301	1	0.561	3.03912e-89	4.89852e-69	2.90694	0.967	0.353	1.29634e-64	4.89852e-69	2.29679e-93	1645.59
DDX25	4.12804e-115	4.9926	0.676	0.022	1.09245e-110	4.90057e-35	4.9992	0.192	0.004	1.29689e-30	4.90057e-35	8.25609e-115	1643.41
FMN2	2.18651e-125	4.70281	0.814	0.058	5.78637e-121	1.116e-16	3.67912	0.125	0.008	2.95338e-12	1.116e-16	4.37301e-125	1625.73
ARNT2	3.98373e-136	4.76394	0.995	0.179	1.05426e-131	0.000114738	1.44815	0.133	0.046	1	0.000114738	7.96747e-136	1572.38
GNAO1	1.27976e-99	3.05698	0.856	0.122	3.38677e-95	4.55262e-72	3.49576	0.608	0.052	1.2048e-67	4.55262e-72	2.55953e-99	1570.96
NALCN	7.5514e-121	3.88395	0.824	0.066	1.9984e-116	3.32969e-30	3.24119	0.283	0.027	8.81169e-26	3.32969e-30	1.51028e-120	1569.76
SLC31A1	5.85892e-103	3.0631	1	0.447	1.5505e-98	8.0842e-41	2.20907	0.758	0.217	2.1394e-36	8.0842e-41	1.17178e-102	1569.19
ADGRB1	5.90236e-125	3.56695	0.872	0.073	1.562e-120	1.03795e-31	2.5316	0.375	0.051	2.74683e-27	1.03795e-31	1.18047e-124	1565.39
DYNC1I1	3.26598e-103	4.38351	0.665	0.037	8.6431e-99	3.3688e-61	3.1837	0.55	0.05	8.91518e-57	3.3688e-61	6.53196e-103	1560.48
MTCL1	6.34321e-103	3.57227	0.867	0.142	1.67867e-98	9.64933e-45	4.19044	0.308	0.016	2.5536e-40	9.64933e-45	1.26864e-102	1543.73
TMOD2	5.0389e-127	3.80122	0.936	0.119	1.33349e-122	1.00869e-21	1.81597	0.375	0.076	2.66941e-17	1.00869e-21	1.00778e-126	1541.13
SCN3A	2.94621e-127	4.07005	0.91	0.102	7.79686e-123	2.47256e-14	2.74734	0.167	0.023	6.54337e-10	2.47256e-14	5.89243e-127	1539.41
GALNT14	8.55463e-102	3.96054	0.713	0.056	2.2639e-97	1.3632e-50	5.0793	0.3	0.009	3.60756e-46	1.3632e-50	1.71093e-101	1532.67
ACTL6B	9.10051e-116	4.63992	0.755	0.052	2.40836e-111	2.01229e-20	4.41208	0.133	0.006	5.32532e-16	2.01229e-20	1.8201e-115	1531.91
DNM1	2.02778e-115	3.59133	1	0.272	5.36631e-111	2.62878e-24	1.6273	0.542	0.134	6.9568e-20	2.62878e-24	4.05555e-115	1528.96
STK32A	6.94892e-120	4.26208	0.809	0.063	1.83896e-115	2.4963e-22	1.90852	0.442	0.103	6.60621e-18	2.4963e-22	1.38978e-119	1523.95
GPRASP1	5.47894e-105	3.35204	1	0.43	1.44995e-100	2.6837e-31	1.95132	0.658	0.179	7.10214e-27	2.6837e-31	1.09579e-104	1518.32
ISL1	2.26122e-119	3.98912	0.814	0.066	5.98408e-115	9.99519e-17	4.37071	0.108	0.005	2.64513e-12	9.99519e-17	4.52243e-119	1515.09
CDK5R2	3.13449e-61	3.11883	0.505	0.049	8.29512e-57	8.36746e-108	4.36964	0.633	0.021	2.21437e-103	3.13449e-61	1.67349e-107	1511.37
ENO2	8.51137e-96	2.85312	0.984	0.361	2.25245e-91	7.43576e-49	2.27771	0.883	0.303	1.9678e-44	7.43576e-49	1.70227e-95	1507.85
TMEFF2	7.81364e-132	4.18313	0.989	0.174	2.0678e-127	3.91964e-12	2.02746	0.125	0.015	1.03729e-07	3.91964e-12	1.56273e-131	1503.16
PIRT	1.85746e-133	4.44124	0.878	0.073	4.91558e-129	1.05886e-16	1.89517	0.2	0.027	2.80218e-12	1.05886e-16	3.71492e-133	1502.48
PSD	2.91114e-88	3.46419	0.718	0.085	7.70405e-84	7.37963e-84	3.7602	0.708	0.067	1.95294e-79	7.37963e-84	5.82229e-88	1492.69
UNC79	1.69585e-107	4.70601	0.686	0.039	4.48791e-103	4.59805e-44	4.16477	0.258	0.007	1.21683e-39	4.59805e-44	3.39171e-107	1480.88
SCGN	7.33517e-109	5.1209	0.713	0.044	1.94118e-104	3.15314e-32	3.45888	0.25	0.017	8.34447e-28	3.15314e-32	1.46703e-108	1479.85
NRSN1	7.39444e-104	4.23341	0.676	0.039	1.95686e-99	5.81475e-50	4.33041	0.333	0.016	1.53881e-45	5.81475e-50	1.47889e-103	1475.84
SYT1	1.25207e-82	3.06577	0.622	0.053	3.31347e-78	1.76516e-101	3.28579	0.767	0.056	4.67132e-97	1.25207e-82	3.53032e-101	1471.98
SGIP1	4.58213e-122	3.87966	0.872	0.091	1.21262e-117	5.29008e-21	3.00364	0.183	0.016	1.39997e-16	5.29008e-21	9.16426e-122	1459.93
CLIP3	1.492e-108	3.28681	0.979	0.245	3.94843e-104	2.52755e-33	1.98408	0.558	0.113	6.68892e-29	2.52755e-33	2.984e-108	1446.87
TCEAL6	4.51137e-90	4.28532	0.59	0.031	1.19389e-85	4.05489e-81	4.66439	0.5	0.019	1.07309e-76	4.05489e-81	9.02273e-90	1442.79
RGS4	5.24306e-57	1.66143	1	0.575	1.38752e-52	5.06877e-95	3.50975	0.783	0.069	1.3414e-90	5.24306e-57	1.01375e-94	1439.47
NPTX1	3.67959e-127	4.76993	0.819	0.061	9.73767e-123	2.89591e-15	1.90276	0.208	0.034	7.66373e-11	2.89591e-15	7.35919e-127	1435.69
RET	8.65212e-17	1.20217	0.223	0.041	2.2897e-12	7.25777e-127	4.77856	0.925	0.086	1.9207e-122	8.65212e-17	1.45155e-126	1435.06
GALNT6	1.59201e-113	3.84854	0.798	0.07	4.21311e-109	1.7795e-37	2.71226	0.367	0.038	4.70927e-33	1.7795e-37	3.18403e-113	1428.18
TSPYL4	5.16613e-115	3.58656	0.957	0.203	1.36717e-110	5.72903e-21	1.47494	0.533	0.152	1.51613e-16	5.72903e-21	1.03323e-114	1427.83
TNR	1.68633e-109	4.08517	0.729	0.047	4.46269e-105	8.9502e-32	4.37069	0.208	0.009	2.36858e-27	8.9502e-32	3.37265e-109	1427.5
LRRC4B	2.9446e-91	3.78143	0.665	0.053	7.7926e-87	3.83664e-77	4.31168	0.508	0.024	1.01533e-72	3.83664e-77	5.88921e-91	1422.74
AKAP6	3.15588e-113	3.90425	0.798	0.068	8.35172e-109	9.76728e-35	2.73795	0.35	0.037	2.58481e-30	9.76728e-35	6.31176e-113	1421.04
ALCAM	4.98155e-90	2.66814	0.995	0.407	1.31832e-85	8.77313e-58	2.45057	0.875	0.221	2.32172e-53	8.77313e-58	9.96309e-90	1415.01
CACNA1B	2.68608e-92	3.50174	0.713	0.072	7.10843e-88	5.11763e-70	4.4494	0.458	0.021	1.35433e-65	5.11763e-70	5.37215e-92	1411.48
HMGCLL1	1.0937e-119	3.94446	0.793	0.052	2.89436e-115	2.57348e-23	3.26251	0.2	0.017	6.81046e-19	2.57348e-23	2.18739e-119	1410.48
PCBP3	7.26209e-95	3.01334	0.947	0.25	1.92184e-90	1.32615e-60	3.2722	0.492	0.037	3.50952e-56	1.32615e-60	1.45242e-94	1409.75
SDC2	1.27232e-67	1.8746	0.989	0.479	3.36708e-63	2.99659e-83	3.43406	0.95	0.206	7.93018e-79	1.27232e-67	5.99318e-83	1405.77
RNF112	5.7019e-105	4.21831	0.702	0.049	1.50895e-100	2.74636e-40	3.87991	0.3	0.019	7.26797e-36	2.74636e-40	1.14038e-104	1400.92
SNAP91	3.57373e-100	3.05636	0.995	0.423	9.45753e-96	5.25899e-50	3.10008	0.375	0.023	1.39174e-45	5.25899e-50	7.14747e-100	1388.94
KCNJ12	6.71231e-120	3.63774	0.878	0.088	1.77635e-115	1.0239e-15	3.34262	0.125	0.009	2.70964e-11	1.0239e-15	1.34246e-119	1382.35
UNC5C	4.80769e-117	3.73143	0.851	0.086	1.27231e-112	3.26886e-17	1.35215	0.542	0.179	8.65071e-13	3.26886e-17	9.61537e-117	1364.59
JPH3	7.48132e-109	4.3542	0.691	0.035	1.97986e-104	2.98111e-34	3.89017	0.233	0.012	7.88921e-30	2.98111e-34	1.49626e-108	1364.3
CTNNA2	1.83964e-115	4.14981	0.766	0.055	4.86843e-111	3.15728e-24	3.30821	0.192	0.014	8.35541e-20	3.15728e-24	3.67929e-115	1358.02
PCDH10	5.63324e-112	4.17179	0.755	0.055	1.49078e-107	1.25257e-26	2.87671	0.283	0.034	3.3148e-22	1.25257e-26	1.12665e-111	1348.26
RALYL	1.41206e-125	4.04825	0.856	0.075	3.73687e-121	4.00725e-12	1.10401	0.408	0.137	1.06048e-07	4.00725e-12	2.82412e-125	1347.24
TRO	8.24087e-110	3.67135	0.899	0.146	2.18086e-105	1.90625e-23	2.58011	0.283	0.04	5.04469e-19	1.90625e-23	1.64817e-109	1335.12
GRIA4	1.25465e-103	3.5355	0.75	0.063	3.32029e-99	1.60613e-39	4.3481	0.242	0.008	4.25046e-35	1.60613e-39	2.50929e-103	1332.74
MAP1A	5.61558e-101	3.06481	0.814	0.093	1.48611e-96	2.18486e-52	2.161	0.683	0.111	5.782e-48	2.18486e-52	1.12312e-100	1298.72
ZNF365	1.46336e-109	3.82934	0.761	0.057	3.87265e-105	2.96584e-25	3.91801	0.158	0.006	7.84879e-21	2.96584e-25	2.92673e-109	1283.49
SYT11	4.64243e-84	2.93366	0.851	0.182	1.22857e-79	1.12178e-75	2.72344	0.783	0.103	2.96869e-71	1.12178e-75	9.28486e-84	1274.83
CELSR3	9.46508e-95	3.92398	0.681	0.056	2.50484e-90	2.40389e-50	4.38527	0.3	0.009	6.36164e-46	2.40389e-50	1.89302e-94	1268.93
CNIH2	2.89153e-79	3.22796	0.548	0.031	7.65213e-75	2.6572e-90	4.26735	0.592	0.027	7.03202e-86	2.89153e-79	5.3144e-90	1267.02
TLN2	8.60064e-92	2.68859	0.979	0.311	2.27607e-87	8.25679e-48	2.67757	0.575	0.083	2.18508e-43	8.25679e-48	1.72013e-91	1257.16
GRIK2	2.57624e-117	3.67285	0.803	0.061	6.81777e-113	4.5772e-15	3.18842	0.142	0.015	1.21131e-10	4.5772e-15	5.15249e-117	1252.37
DGKK	3.81821e-80	3.84511	0.617	0.058	1.01045e-75	1.12144e-74	5.68367	0.383	0.005	2.96778e-70	1.12144e-74	7.63642e-80	1252.18
INA	1.65622e-42	2.85889	0.431	0.06	4.38302e-38	9.57153e-98	3.70986	0.75	0.055	2.53301e-93	1.65622e-42	1.91431e-97	1246.24
PDXP	1.90717e-91	2.77081	0.878	0.158	5.04715e-87	9.79788e-44	2.24725	0.758	0.193	2.59291e-39	9.79788e-44	3.81435e-91	1232.93
CKMT1B	1.13001e-119	4.22227	0.777	0.05	2.99046e-115	8.2441e-14	2.46536	0.15	0.019	2.18172e-09	8.2441e-14	2.26002e-119	1221.7
RAB15	3.46026e-115	3.44999	0.856	0.085	9.15723e-111	2.27755e-20	2.13775	0.292	0.049	6.0273e-16	2.27755e-20	6.92052e-115	1216.33
TMX4	6.37575e-90	2.52699	1	0.514	1.68728e-85	3.69612e-38	1.86565	0.875	0.417	9.7814e-34	3.69612e-38	1.27515e-89	1216.08
YPEL4	1.58828e-90	3.03833	0.787	0.108	4.20322e-86	3.81195e-51	3.59564	0.417	0.031	1.00879e-46	3.81195e-51	3.17655e-90	1187.34
CAMK4	2.95382e-93	3.88602	0.644	0.042	7.817e-89	3.7232e-50	3.70409	0.375	0.023	9.85307e-46	3.7232e-50	5.90765e-93	1184.81
DLGAP3	5.33878e-131	4.91603	0.793	0.04	1.41285e-126	0.00173604	1.10679	0.117	0.046	1	0.00173604	1.06776e-130	1183.18
TPPP3	2.31084e-81	2.22713	1	0.356	6.1154e-77	2.00086e-76	3.1108	0.65	0.056	5.29508e-72	2.00086e-76	4.62167e-81	1175.23
ANK3	2.29031e-115	3.60676	0.989	0.25	6.06108e-111	1.65343e-08	1.40926	0.242	0.077	0.000437564	1.65343e-08	4.58062e-115	1172.66
STXBP1	1.52944e-91	2.65673	0.984	0.384	4.04751e-87	3.04998e-33	1.8745	0.733	0.225	8.07145e-29	3.04998e-33	3.05888e-91	1169.67
MAST1	6.09249e-101	4.74742	0.628	0.027	1.61232e-96	3.03953e-33	2.32269	0.367	0.044	8.04382e-29	3.03953e-33	1.2185e-100	1167.44
IGSF1	7.65313e-32	2.65971	0.287	0.03	2.02532e-27	2.85852e-102	4.42999	0.683	0.037	7.56478e-98	7.65313e-32	5.71704e-102	1156.44
CADM1	3.41675e-98	2.99046	0.995	0.311	9.04209e-94	3.44582e-18	1.32152	0.658	0.252	9.11901e-14	3.44582e-18	6.8335e-98	1150.33
DRD2	4.50451e-86	4.20286	0.574	0.031	1.19207e-81	2.55672e-59	3.69863	0.45	0.029	6.76609e-55	2.55672e-59	9.00902e-86	1142.93
ADGRB2	1.36811e-50	1.71491	0.91	0.372	3.62058e-46	1.12851e-82	3.71069	0.642	0.047	2.98649e-78	1.36811e-50	2.25702e-82	1141.92
SYN1	5.25544e-91	4.03977	0.628	0.041	1.3908e-86	4.21557e-43	2.66285	0.508	0.071	1.11561e-38	4.21557e-43	1.05109e-90	1137.94
MYT1	1.56649e-91	3.81097	0.622	0.039	4.14556e-87	1.05254e-50	3.72778	0.375	0.023	2.78544e-46	1.05254e-50	3.13298e-91	1129.85
GPR155	1.8686e-83	2.55093	0.84	0.15	4.94505e-79	2.65582e-51	3.03225	0.633	0.105	7.02837e-47	2.65582e-51	3.73719e-83	1125.94
KCNH2	3.99052e-51	1.57313	0.936	0.408	1.05605e-46	3.53239e-80	3.55688	0.725	0.077	9.34812e-76	3.99052e-51	7.06478e-80	1120.22
NEURL1	3.74956e-84	2.77468	0.819	0.15	9.92284e-80	4.31627e-52	3.71494	0.408	0.028	1.14226e-47	4.31627e-52	7.49913e-84	1099.4
ADCY1	9.11045e-113	3.88608	0.787	0.063	2.41099e-108	9.49705e-11	1.40293	0.325	0.103	2.5133e-06	9.49705e-11	1.82209e-112	1091.56
KIF26A	8.39112e-69	2.26529	0.691	0.1	2.22063e-64	6.20592e-82	3.60112	0.692	0.062	1.64233e-77	8.39112e-69	1.24118e-81	1090.28
PLCB4	9.82972e-81	2.24965	0.952	0.265	2.60134e-76	7.66499e-54	3.44424	0.475	0.043	2.02846e-49	7.66499e-54	1.96594e-80	1075.69
MYT1L	1.56903e-89	4.502	0.574	0.027	4.15228e-85	4.08689e-35	4.59431	0.225	0.009	1.08156e-30	4.08689e-35	3.13806e-89	1068.39
APBB1	1.29214e-96	2.8214	0.83	0.109	3.41953e-92	7.31828e-19	1.19177	0.825	0.432	1.93671e-14	7.31828e-19	2.58429e-96	1054.5
MAPK8IP1	1.83785e-82	2.51117	0.963	0.313	4.86368e-78	1.43641e-39	1.95212	0.775	0.207	3.80131e-35	1.43641e-39	3.6757e-82	1049.24
SLC4A10	8.98824e-95	3.73946	0.67	0.053	2.37865e-90	1.95181e-22	4.8359	0.108	0.001	5.16526e-18	1.95181e-22	1.79765e-94	1038.82
LHFPL4	1.64222e-81	3.2545	0.66	0.067	4.34597e-77	9.13771e-50	4.94245	0.283	0.007	2.4182e-45	9.13771e-50	3.28444e-81	1033.31
MAT2A	2.40101e-91	2.40679	1	0.694	6.35405e-87	7.96626e-28	1.06499	0.975	0.73	2.10819e-23	7.96626e-28	4.80203e-91	1028.62
FSD1	8.36363e-104	3.4053	0.707	0.045	2.21335e-99	4.38488e-15	3.77158	0.125	0.01	1.16041e-10	4.38488e-15	1.67273e-103	1019.33
SVOP	1.75822e-98	4.3856	0.654	0.041	4.65296e-94	1.78802e-20	3.11056	0.183	0.017	4.73182e-16	1.78802e-20	3.51645e-98	1015.6
ATP6V1B2	1.19351e-89	2.52251	1	0.515	3.15849e-85	4.16301e-19	1.12708	0.867	0.465	1.1017e-14	4.16301e-19	2.38701e-89	1002.98
BMERB1	2.41285e-98	4.08635	0.649	0.039	6.38536e-94	1.46809e-20	1.39025	0.475	0.127	3.88514e-16	1.46809e-20	4.82569e-98	995.001
AATK	9.37847e-103	2.89074	0.963	0.22	2.48192e-98	2.00748e-14	1.75066	0.3	0.073	5.3126e-10	2.00748e-14	1.87569e-102	990.484
GNAS	3.68162e-96	1.59814	1	0.985	9.74305e-92	7.87723e-63	1.53386	1	0.981	2.08463e-58	7.87723e-63	7.36325e-96	989.79
CRYBA2	8.19033e-65	3.23891	0.468	0.03	2.16749e-60	1.6652e-79	4.06141	0.558	0.031	4.4068e-75	8.19033e-65	3.33041e-79	976.326
LRRC24	4.86495e-95	3.04176	0.803	0.111	1.28746e-90	1.08698e-22	1.92764	0.45	0.107	2.87658e-18	1.08698e-22	9.72989e-95	972.296
NAP1L3	7.19183e-94	3.52976	0.718	0.07	1.90324e-89	1.76738e-27	2.43595	0.333	0.046	4.6772e-23	1.76738e-27	1.43837e-93	966.874
GPR19	5.40818e-93	3.84367	0.713	0.072	1.43122e-88	4.73618e-17	3.76285	0.117	0.006	1.25338e-12	4.73618e-17	1.08164e-92	964.387
FLRT3	6.4805e-77	2.64791	0.745	0.113	1.715e-72	4.78499e-59	4.13809	0.375	0.015	1.2663e-54	4.78499e-59	1.2961e-76	957.991
PARM1	8.14911e-73	1.75347	0.995	0.573	2.15658e-68	1.53887e-57	2.26293	0.983	0.495	4.07247e-53	1.53887e-57	1.62982e-72	947.27
CACNG3	1.02289e-89	4.03435	0.59	0.032	2.70698e-85	1.52922e-26	4.53035	0.158	0.005	4.04694e-22	1.52922e-26	2.04578e-89	943.723
SIDT1	6.11976e-102	4.07653	0.707	0.053	1.61953e-97	1.38185e-13	2.43074	0.142	0.017	3.65693e-09	1.38185e-13	1.22395e-101	926
VWA5B2	2.34895e-26	2.31987	0.25	0.027	6.21626e-22	1.34539e-78	3.39689	0.992	0.376	3.56045e-74	2.34895e-26	2.69079e-78	914.8
UNC13A	3.89623e-102	3.29386	0.814	0.095	1.0311e-97	1.11246e-10	2.23506	0.158	0.029	2.94401e-06	1.11246e-10	7.79246e-102	902.513
GNG2	1.02655e-77	2.48919	0.883	0.214	2.71667e-73	1.84084e-34	2.08982	0.658	0.166	4.87161e-30	1.84084e-34	2.0531e-77	898.793
KCNIP1	8.94438e-91	3.93291	0.628	0.041	2.36704e-86	4.31594e-26	3.48765	0.175	0.008	1.14217e-21	4.31594e-26	1.78888e-90	888.249
SYNGR3	1.20024e-83	3.52129	0.596	0.04	3.1763e-79	1.69401e-46	2.76867	0.433	0.041	4.48302e-42	1.69401e-46	2.40047e-83	888.193
APC2	2.38088e-78	3.86404	0.553	0.037	6.30076e-74	1.87465e-53	3.43557	0.392	0.023	4.96107e-49	1.87465e-53	4.76176e-78	885.924
FGF14	3.43878e-78	3.60306	0.543	0.031	9.10038e-74	1.4404e-49	4.50814	0.308	0.012	3.81188e-45	1.4404e-49	6.87755e-78	884.671
PRKAR1B	5.19979e-82	2.67591	0.941	0.33	1.37607e-77	2.96526e-24	1.62635	0.575	0.157	7.84727e-20	2.96526e-24	1.03996e-81	877.303
TMEM145	1.47518e-86	3.99344	0.58	0.032	3.90391e-82	2.26071e-29	3.59442	0.225	0.015	5.98275e-25	2.26071e-29	2.95035e-86	867.751
TMEM246	8.52032e-90	2.81933	0.793	0.104	2.25482e-85	1.4954e-18	1.37451	0.608	0.235	3.95744e-14	1.4954e-18	1.70406e-89	866.301
NCALD	3.3564e-88	2.50247	1	0.427	8.88237e-84	1.38538e-21	1.97292	0.325	0.058	3.66628e-17	1.38538e-21	6.71279e-88	858.598
BEGAIN	3.29426e-72	3.27787	0.569	0.051	8.71792e-68	2.25671e-61	3.66492	0.475	0.033	5.97216e-57	2.25671e-61	6.58851e-72	856.959
KIAA0408	1.77371e-74	2.29326	0.702	0.092	4.69396e-70	2.64895e-61	3.90619	0.425	0.022	7.01018e-57	2.64895e-61	3.54743e-74	852.373
MAP6	5.41444e-88	2.57532	0.872	0.148	1.43288e-83	9.28088e-20	1.44337	0.592	0.192	2.45609e-15	9.28088e-20	1.08289e-87	849.831
ZFR2	3.45057e-28	1.20991	0.713	0.262	9.13159e-24	1.03943e-76	4.42559	0.475	0.018	2.75076e-72	3.45057e-28	2.07887e-76	841.594
SMPD3	1.24492e-81	3.08855	0.633	0.053	3.29455e-77	4.67609e-40	3.94517	0.258	0.01	1.23748e-35	4.67609e-40	2.48983e-81	839.032
MLLT11	4.05373e-27	1.3948	0.596	0.201	1.07278e-22	3.83581e-87	2.86278	0.775	0.077	1.01511e-82	4.05373e-27	7.67161e-87	834.91
PROX1	5.34638e-94	2.6001	1	0.475	1.41487e-89	1.26229e-13	1.33329	0.367	0.105	3.34054e-09	1.26229e-13	1.06928e-93	830.314
TSPAN7	5.80725e-73	1.81954	1	0.713	1.53683e-68	1.74432e-39	1.76648	0.933	0.487	4.61617e-35	1.74432e-39	1.16145e-72	828.218
USP11	2.07246e-65	2.51053	0.809	0.211	5.48456e-61	1.6758e-43	2.03464	0.892	0.307	4.43483e-39	1.6758e-43	4.14492e-65	826.765
GRIK5	1.5342e-60	1.98845	0.904	0.318	4.0601e-56	1.20265e-64	3.51138	0.517	0.039	3.18269e-60	1.5342e-60	2.4053e-64	825.827
GRM7	1.36909e-71	3.35402	0.559	0.05	3.62316e-67	2.20507e-51	4.82069	0.292	0.007	5.8355e-47	2.20507e-51	2.73818e-71	815.336
QDPR	1.80647e-72	1.79502	1	0.688	4.78065e-68	3.96126e-39	1.70978	0.958	0.493	1.04831e-34	3.96126e-39	3.61294e-72	814.31
CLSTN2	1.12316e-53	2.12713	0.654	0.131	2.97234e-49	8.18368e-69	3.04973	0.733	0.102	2.16573e-64	1.12316e-53	1.63674e-68	808.432
GALR1	4.09226e-60	4.40692	0.388	0.016	1.08298e-55	3.05559e-67	4.71232	0.417	0.016	8.08631e-63	4.09226e-60	6.11118e-67	807.354
FBXL2	3.2548e-103	3.64859	0.686	0.037	8.61351e-99	8.1484e-12	1.6937	0.2	0.041	2.15639e-07	8.1484e-12	6.50961e-103	803.367
P4HA2	2.54171e-34	1.18827	0.888	0.425	6.72638e-30	3.79865e-70	3.36393	0.642	0.065	1.00527e-65	2.54171e-34	7.5973e-70	799.6
CACNB3	5.6888e-91	2.679	0.963	0.275	1.50548e-86	1.35163e-14	1.62666	0.275	0.061	3.57694e-10	1.35163e-14	1.13776e-90	796.329
CAMK1D	3.82136e-92	3.16266	0.809	0.118	1.01128e-87	4.9391e-12	1.39504	0.325	0.098	1.30708e-07	4.9391e-12	7.64271e-92	782.199
ABAT	3.49831e-67	1.84682	0.989	0.496	9.25793e-63	8.72327e-44	2.2114	0.758	0.18	2.30853e-39	8.72327e-44	6.99662e-67	779.026
CXXC5	2.3535e-76	2.29403	0.963	0.331	6.22829e-72	1.97347e-21	1.23734	0.783	0.315	5.22259e-17	1.97347e-21	4.70699e-76	771.436
CCDC136	5.49228e-87	2.96552	0.707	0.076	1.45348e-82	2.36048e-22	2.90523	0.208	0.02	6.24677e-18	2.36048e-22	1.09846e-86	766.95
VSTM2L	4.24296e-69	2.6658	0.59	0.061	1.12286e-64	1.22007e-60	3.76221	0.458	0.029	3.2288e-56	1.22007e-60	8.48591e-69	761.662
LRRC4C	3.09202e-96	3.79172	0.707	0.058	8.18273e-92	4.51373e-09	1.99616	0.125	0.022	0.000119451	4.51373e-09	6.18405e-96	761.517
GPR162	2.50979e-75	3.67818	0.564	0.046	6.6419e-71	5.24584e-30	2.4512	0.442	0.081	1.38826e-25	5.24584e-30	5.01958e-75	760.956
LIN7A	9.68922e-108	3.47102	0.793	0.07	2.56416e-103	0.000500186	1.10052	0.142	0.056	1	0.000500186	1.93784e-107	757.618
MAGEH1	1.08336e-83	2.52419	0.984	0.45	2.867e-79	5.04375e-12	1.151	0.508	0.205	1.33478e-07	5.04375e-12	2.16672e-83	752.88
DPYSL3	2.94443e-67	1.91719	0.973	0.346	7.79215e-63	3.90105e-55	2.28559	0.65	0.089	1.03237e-50	3.90105e-55	5.88886e-67	750.36
GOLGA7B	1.44091e-50	2.59365	0.452	0.05	3.81322e-46	1.29396e-69	3.46542	0.633	0.064	3.42433e-65	1.44091e-50	2.58792e-69	748.925
UNC5B	2.2614e-32	1.58346	0.505	0.128	5.98456e-28	2.10279e-72	3.24995	0.8	0.131	5.56482e-68	2.2614e-32	4.20558e-72	747.786
PPP1R1B	1.22135e-09	1.64468	0.101	0.015	3.23218e-05	1.82521e-99	3.66307	0.758	0.056	4.83024e-95	1.22135e-09	3.65042e-99	745.461
KIAA1549	4.10205e-94	3.43998	0.761	0.091	1.08557e-89	5.27759e-07	1.99295	0.125	0.029	0.0139666	5.27759e-07	8.20409e-94	744.238
SUSD4	1.4303e-57	1.97719	0.702	0.134	3.78515e-53	4.84728e-65	4.26618	0.417	0.017	1.28279e-60	1.4303e-57	9.69457e-65	742.814
PRLHR	1.18622e-11	2.10111	0.128	0.02	3.13922e-07	3.79042e-95	4.81575	0.558	0.018	1.0031e-90	1.18622e-11	7.58085e-95	741.783
ASL	3.11866e-82	2.07981	1	0.504	8.25323e-78	1.25582e-17	1.27399	0.633	0.233	3.32341e-13	1.25582e-17	6.23733e-82	738.696
NYAP1	4.53811e-87	3.02046	0.766	0.1	1.20096e-82	3.83122e-18	2.81965	0.117	0.005	1.0139e-13	3.83122e-18	9.07622e-87	736.976
PLD3	2.78139e-76	1.70822	1	0.622	7.36067e-72	1.70966e-47	1.23951	1	0.888	4.52445e-43	1.70966e-47	5.56278e-76	736.906
MAGEE1	1.48072e-90	2.69904	0.952	0.256	3.91858e-86	2.98699e-10	1.81757	0.142	0.024	7.90478e-06	2.98699e-10	2.96144e-90	734.771
SSTR2	2.54702e-58	3.21587	0.473	0.042	6.74042e-54	1.88769e-60	3.12873	0.692	0.105	4.99559e-56	2.54702e-58	3.77538e-60	729.533
NMNAT2	3.35828e-69	3.25881	0.473	0.026	8.88736e-65	1.23574e-56	3.75099	0.442	0.031	3.27027e-52	1.23574e-56	6.71657e-69	726.271
CALM1	9.90031e-88	1.38551	1	0.947	2.62002e-83	8.37688e-36	1.1523	0.983	0.795	2.21686e-31	8.37688e-36	1.98006e-87	724.732
DZIP1	2.39704e-83	2.75737	0.835	0.152	6.34353e-79	4.42556e-16	1.68134	0.358	0.095	1.17118e-11	4.42556e-16	4.79408e-83	724.034
DOC2B	9.50015e-70	2.03537	0.963	0.371	2.51412e-65	1.38186e-38	2.34375	0.483	0.069	3.65695e-34	1.38186e-38	1.90003e-69	722.779
PRKACB	2.32437e-46	1.06241	1	0.751	6.15122e-42	2.51158e-64	2.54269	0.9	0.232	6.64664e-60	2.32437e-46	5.02316e-64	720.16
TAFA1	5.40449e-83	3.93924	0.537	0.025	1.43025e-78	1.95339e-24	3.75935	0.142	0.004	5.16944e-20	1.95339e-24	1.0809e-82	711.665
PAK3	1.35007e-59	1.84721	0.979	0.433	3.57283e-55	4.14466e-46	3.12324	0.483	0.058	1.09684e-41	4.14466e-46	2.70014e-59	706.917
GUCY1B1	4.96808e-82	2.48716	0.915	0.228	1.31475e-77	9.99491e-13	2.16615	0.208	0.042	2.64505e-08	9.99491e-13	9.93616e-82	703.075
ACOT7	1.52961e-60	1.71972	0.979	0.474	4.04795e-56	8.94033e-59	2.25814	0.808	0.156	2.36597e-54	8.94033e-59	3.05921e-60	702.678
MAP7D2	4.49413e-96	3.56098	0.665	0.044	1.18933e-91	8.57733e-10	2.15222	0.108	0.015	2.2699e-05	8.57733e-10	8.98827e-96	697.195
CDKL2	1.57845e-95	3.08319	0.755	0.078	4.1772e-91	1.66751e-06	2.058	0.108	0.024	0.0441291	1.66751e-06	3.1569e-95	696.418
BSN	4.84452e-67	2.78907	0.697	0.124	1.28205e-62	5.66426e-39	3.59251	0.292	0.018	1.49899e-34	5.66426e-39	9.68904e-67	692.02
SCRT1	2.85371e-73	3.46341	0.5	0.027	7.55206e-69	2.61215e-41	4.21783	0.25	0.008	6.91279e-37	2.61215e-41	5.70742e-73	691.277
SLC35G2	7.17792e-86	3.02415	0.809	0.137	1.89956e-81	2.63245e-11	1.16848	0.35	0.115	6.96653e-07	2.63245e-11	1.43558e-85	684.772
CERS1	1.3101e-84	2.61061	0.771	0.104	3.46706e-80	2.45755e-12	2.89368	0.125	0.015	6.50365e-08	2.45755e-12	2.62021e-84	684.668
SLC4A8	9.69641e-67	2.52939	0.75	0.148	2.56606e-62	8.25916e-44	2.47887	0.492	0.063	2.1857e-39	8.25916e-44	1.93928e-66	678.915
ALDH1A3	5.05886e-85	3.07768	0.819	0.146	1.33878e-80	9.55467e-09	1.00991	0.358	0.139	0.000252855	9.55467e-09	1.01177e-84	671.207
NAT14	8.36604e-76	2.4764	0.793	0.146	2.21399e-71	8.9726e-17	1.44069	0.583	0.214	2.37451e-12	8.9726e-17	1.67321e-75	669.434
B3GAT1	8.20035e-18	2.32744	0.181	0.024	2.17014e-13	1.00803e-85	4.01551	0.567	0.026	2.66764e-81	8.20035e-18	2.01605e-85	667.442
SPIRE2	1.3543e-82	4.19682	0.548	0.029	3.58401e-78	3.51083e-14	2.40158	0.192	0.031	9.29105e-10	3.51083e-14	2.70859e-82	661.525
SPTBN4	1.56317e-75	3.42359	0.58	0.05	4.13678e-71	1.02184e-22	2.3731	0.342	0.063	2.70421e-18	1.02184e-22	3.12635e-75	661.388
GPR158	1.82474e-75	3.52989	0.553	0.042	4.82898e-71	1.57577e-22	3.89493	0.167	0.01	4.17011e-18	1.57577e-22	3.64947e-75	660.955
IDS	1.21379e-31	1.04815	0.867	0.371	3.21218e-27	5.54086e-60	2.61451	0.967	0.449	1.46633e-55	1.21379e-31	1.10817e-59	657.779
PLXNA4	1.19756e-62	1.99445	0.835	0.22	3.16922e-58	1.13747e-42	3.45657	0.342	0.024	3.0102e-38	1.13747e-42	2.39512e-62	656.661
ATP1A1	1.29247e-69	1.16721	1	0.845	3.42038e-65	1.69415e-57	1.72255	0.992	0.812	4.48339e-53	1.69415e-57	2.58493e-69	655.776
BRINP1	1.4749e-60	2.71798	0.532	0.058	3.90317e-56	1.37495e-54	5.20184	0.292	0.005	3.63866e-50	1.37495e-54	2.9498e-60	645.268
CDK14	3.24263e-85	2.60702	0.888	0.188	8.58128e-81	1.5266e-08	1.53672	0.225	0.067	0.000403998	1.5266e-08	6.48525e-85	644.91
INPP5F	1.46531e-36	1.39085	0.75	0.259	3.87779e-32	4.37316e-64	3.10162	0.617	0.066	1.15731e-59	1.46531e-36	8.74632e-64	643.215
CNTFR	5.70616e-67	1.83599	0.995	0.519	1.51008e-62	3.55719e-27	2.47094	0.367	0.058	9.41374e-23	3.55719e-27	1.14123e-66	642.498
LRRTM3	9.74389e-34	3.67633	0.25	0.016	2.57862e-29	7.2729e-73	5.03739	0.367	0.004	1.9247e-68	9.74389e-34	1.45458e-72	641.503
ALDOC	2.36988e-61	2.30406	0.83	0.241	6.27165e-57	1.47043e-33	1.69555	0.767	0.232	3.89135e-29	1.47043e-33	4.73976e-61	639.992
STMN1	1.76042e-49	2.42739	0.553	0.095	4.65879e-45	9.06518e-56	2.49899	0.875	0.239	2.39901e-51	1.76042e-49	1.81304e-55	639.636
NYNRIN	2.21347e-72	2.26154	0.872	0.218	5.85773e-68	7.15499e-22	2.12054	0.358	0.07	1.8935e-17	7.15499e-22	4.42694e-72	638.798
AJM1	7.11557e-84	3.39418	0.622	0.05	1.88307e-79	3.75919e-15	1.97374	0.242	0.046	9.94832e-11	3.75919e-15	1.42311e-83	638.197
DNAJC6	1.978e-66	3.35753	0.543	0.053	5.23457e-62	4.15859e-39	2.68656	0.425	0.05	1.10053e-34	4.15859e-39	3.95599e-66	635.568
SAMD14	3.11772e-84	2.93302	0.835	0.163	8.25074e-80	8.73005e-11	1.61538	0.175	0.035	2.31032e-06	8.73005e-11	6.23544e-84	634.877
PACRG	1.03187e-82	3.33095	0.707	0.088	2.73075e-78	3.62253e-12	2.29126	0.125	0.015	9.58666e-08	3.62253e-12	2.06374e-82	634.65
TTC8	9.44981e-68	2.33145	0.862	0.248	2.5008e-63	3.97076e-19	1.11401	0.8	0.37	1.05082e-14	3.97076e-19	1.88996e-67	634.627
PDZD4	8.6779e-83	2.85992	0.707	0.08	2.29652e-78	1.6635e-15	2.0289	0.242	0.045	4.4023e-11	1.6635e-15	1.73558e-82	630.05
GFRA2	6.17348e-66	2.1859	0.739	0.132	1.63375e-61	2.05734e-44	2.79939	0.433	0.044	5.44455e-40	2.05734e-44	1.2347e-65	629.911
PNMA2	3.94652e-61	3.30213	0.431	0.025	1.04441e-56	7.51717e-61	3.46913	0.5	0.039	1.98934e-56	7.51717e-61	7.89303e-61	629.323
OCRL	2.26469e-70	1.71041	1	0.583	5.99327e-66	6.12547e-21	1.283	0.825	0.362	1.62104e-16	6.12547e-21	4.52938e-70	629.213
NUDT11	3.57686e-57	1.8985	0.819	0.211	9.46582e-53	2.93374e-52	3.44938	0.442	0.037	7.76385e-48	2.93374e-52	7.15373e-57	628.886
THY1	3.6846e-74	2.22692	0.777	0.121	9.75092e-70	2.09487e-27	1.46528	0.625	0.178	5.54388e-23	2.09487e-27	7.3692e-74	628.789
ZNF25	1.71435e-75	2.49619	0.777	0.133	4.53687e-71	1.92832e-16	1.9072	0.367	0.094	5.10312e-12	1.92832e-16	3.42871e-75	623.053
GPRIN1	1.69943e-69	3.3421	0.495	0.031	4.49738e-65	7.83125e-33	4.25129	0.225	0.012	2.07246e-28	7.83125e-33	3.39886e-69	621.756
NGB	4.20346e-68	3.45912	0.473	0.027	1.1124e-63	1.0666e-43	3.45376	0.333	0.022	2.82264e-39	1.0666e-43	8.40692e-68	620.751
MAP1B	1.52436e-60	1.96083	0.91	0.338	4.03407e-56	1.99574e-36	1.3975	0.958	0.507	5.28152e-32	1.99574e-36	3.04872e-60	620.147
ERICH3	1.37451e-72	3.38755	0.553	0.045	3.63751e-68	4.61631e-26	3.02731	0.258	0.027	1.22166e-21	4.61631e-26	2.74903e-72	618.363
NXPE3	5.48763e-70	2.86805	0.665	0.097	1.45225e-65	2.12935e-26	2.15873	0.4	0.07	5.63512e-22	2.12935e-26	1.09753e-69	613.188
GABRG2	4.50595e-17	2.27019	0.154	0.016	1.19246e-12	7.46394e-81	4.81404	0.492	0.018	1.97526e-76	4.50595e-17	1.49279e-80	606.778
SPEG	1.6378e-50	1.73264	0.809	0.24	4.33428e-46	1.93724e-56	2.79522	0.642	0.089	5.12671e-52	1.6378e-50	3.87448e-56	604.676
SNCB	2.36437e-75	3.08263	0.569	0.045	6.25706e-71	1.96125e-21	3.4977	0.175	0.014	5.19026e-17	1.96125e-21	4.72873e-75	604.39
LMO1	4.44853e-72	2.45903	0.745	0.116	1.17726e-67	2.46215e-17	3.37155	0.133	0.009	6.51584e-13	2.46215e-17	8.89707e-72	604.136
RAB39B	5.99841e-78	3.29775	0.564	0.039	1.58742e-73	8.25238e-16	3.4847	0.133	0.012	2.18391e-11	8.25238e-16	1.19968e-77	603.982
NAP1L2	2.96166e-69	4.20654	0.452	0.021	7.83773e-65	5.85496e-27	3.16793	0.267	0.028	1.54946e-22	5.85496e-27	5.92331e-69	600.868
TUBA1A	7.56618e-65	1.64968	0.995	0.668	2.00231e-60	5.67147e-33	1.27917	0.933	0.645	1.5009e-28	5.67147e-33	1.51324e-64	598.579
GARNL3	1.08203e-92	2.80484	0.803	0.106	2.86349e-88	2.34411e-05	1.04865	0.217	0.087	0.620344	2.34411e-05	2.16406e-92	598.434
CPT1C	3.39643e-65	2.48694	0.702	0.123	8.98831e-61	2.27094e-37	2.6508	0.375	0.04	6.00981e-33	2.27094e-37	6.79286e-65	589.747
LMTK3	1.71011e-72	3.09231	0.697	0.108	4.52562e-68	2.9531e-17	2.19833	0.242	0.04	7.81509e-13	2.9531e-17	3.42021e-72	589.702
TMEM178B	2.35002e-69	2.32934	0.888	0.265	6.21909e-65	8.5154e-10	2.74389	0.108	0.015	2.25351e-05	8.5154e-10	4.70004e-69	573.459
ARHGEF9	8.02522e-49	1.9326	0.734	0.201	2.12379e-44	2.20198e-53	2.68486	0.692	0.121	5.82731e-49	8.02522e-49	4.40395e-53	572.599
PLP1	2.63426e-72	2.42045	0.697	0.097	6.97129e-68	1.73489e-18	2.19042	0.35	0.081	4.5912e-14	1.73489e-18	5.26851e-72	571.542
LRRN2	6.4549e-31	1.44855	0.676	0.238	1.70823e-26	1.67318e-59	3.24939	0.575	0.062	4.4279e-55	6.4549e-31	3.34636e-59	570.818
KIF5A	7.81289e-67	3.52376	0.479	0.031	2.0676e-62	4.08518e-37	2.77938	0.342	0.031	1.0811e-32	4.08518e-37	1.56258e-66	565.623
CASZ1	6.32453e-86	2.91198	0.777	0.112	1.67372e-81	2.20561e-07	1.31998	0.167	0.045	0.00583693	2.20561e-07	1.26491e-85	563.341
BICDL1	1.0796e-54	2.27232	0.67	0.142	2.85706e-50	3.12451e-42	4.44592	0.267	0.01	8.2687e-38	3.12451e-42	2.1592e-54	561.115
NPDC1	3.98929e-56	1.29925	1	0.68	1.05572e-51	5.51067e-45	1.78287	0.983	0.493	1.45834e-40	5.51067e-45	7.97857e-56	559.33
MAB21L1	8.4167e-60	3.43863	0.441	0.029	2.2274e-55	3.95764e-47	3.62518	0.367	0.025	1.04735e-42	3.95764e-47	1.68334e-59	557.179
BRSK2	2.87728e-68	3.39585	0.537	0.047	7.61445e-64	1.52977e-23	2.98641	0.242	0.027	4.04839e-19	1.52977e-23	5.75457e-68	555.264
ATL1	5.97034e-80	2.46848	0.824	0.148	1.57999e-75	2.68053e-11	1.2381	0.292	0.083	7.09376e-07	2.68053e-11	1.19407e-79	542.251
PHYHIP	4.15681e-66	3.47171	0.452	0.024	1.10006e-61	8.27001e-19	1.28312	0.6	0.206	2.18857e-14	8.27001e-19	8.31363e-66	540.705
RALGDS	5.78867e-64	1.91981	0.947	0.337	1.53191e-59	7.57488e-15	1.1206	0.742	0.36	2.00462e-10	7.57488e-15	1.15773e-63	536.815
SLC39A6	1.90125e-64	2.16162	0.894	0.303	5.03146e-60	4.07722e-15	1.10212	0.667	0.279	1.079e-10	4.07722e-15	3.80249e-64	536.666
NRXN2	3.33846e-71	2.49476	0.846	0.209	8.83491e-67	1.84414e-11	1.50882	0.275	0.076	4.88034e-07	1.84414e-11	6.67693e-71	523.117
MTMR7	2.6828e-59	2.76528	0.548	0.063	7.09977e-55	1.07239e-26	4.87898	0.158	0.005	2.83798e-22	1.07239e-26	5.3656e-59	522.334
RTL5	5.00584e-81	2.88275	0.729	0.097	1.32475e-76	3.99964e-09	1.2321	0.225	0.064	0.000105846	3.99964e-09	1.00117e-80	521.615
ATP8A2	6.91346e-72	4.21911	0.479	0.024	1.82958e-67	1.83049e-12	1.75612	0.258	0.063	4.84422e-08	1.83049e-12	1.38269e-71	518.298
PRKCE	1.22276e-52	1.60115	0.957	0.425	3.23591e-48	4.03843e-29	3.17159	0.308	0.037	1.06873e-24	4.03843e-29	2.44552e-52	517.566
PLPPR4	7.12898e-62	4.43818	0.42	0.022	1.88661e-57	2.49033e-24	4.76988	0.133	0.003	6.5904e-20	2.49033e-24	1.4258e-61	514.618
ROBO2	3.64579e-66	3.29997	0.543	0.053	9.64822e-62	2.10004e-21	3.72144	0.133	0.005	5.55755e-17	2.10004e-21	7.29158e-66	513.523
B4GALNT4	2.57387e-68	4.07167	0.457	0.024	6.81148e-64	5.02091e-19	2.93817	0.183	0.019	1.32873e-14	5.02091e-19	5.14773e-68	501.405
ARHGEF4	4.84942e-34	2.01983	0.457	0.096	1.28335e-29	3.1121e-58	3.74001	0.458	0.033	8.23587e-54	4.84942e-34	6.22421e-58	500.764
BRSK1	9.10212e-67	2.90002	0.585	0.068	2.40879e-62	2.03093e-18	1.71181	0.408	0.106	5.37467e-14	2.03093e-18	1.82042e-66	500.048
PODXL2	1.52903e-54	1.60701	0.979	0.51	4.04643e-50	8.53576e-27	1.59148	0.775	0.277	2.2589e-22	8.53576e-27	3.05806e-54	498.663
RNF157	4.94886e-68	2.70323	0.707	0.124	1.30967e-63	6.06748e-14	1.93832	0.258	0.058	1.6057e-09	6.06748e-14	9.89772e-68	498.488
SLC38A1	3.70202e-74	2.47325	0.883	0.241	9.79703e-70	1.10175e-07	1.02015	0.275	0.098	0.00291566	1.10175e-07	7.40404e-74	491.378
MAP9	8.29769e-69	2.41582	0.745	0.136	2.1959e-64	6.52549e-14	1.4186	0.375	0.112	1.72691e-09	6.52549e-14	1.65954e-68	483.48
PRRT1	5.81882e-73	2.81906	0.676	0.092	1.53989e-68	2.9321e-11	1.53071	0.25	0.064	7.7595e-07	2.9321e-11	1.16376e-72	481.252
TENM3	2.36826e-69	2.7142	0.617	0.071	6.26737e-65	1.63984e-12	1.28273	0.442	0.158	4.33967e-08	1.63984e-12	4.73652e-69	480.351
BDKRB2	1.39999e-62	3.20228	0.516	0.05	3.70495e-58	2.12109e-19	3.75894	0.158	0.013	5.61327e-15	2.12109e-19	2.79999e-62	479.682
CBARP	3.1669e-71	1.66749	1	0.664	8.38089e-67	1.51373e-10	1.7256	0.183	0.039	4.00593e-06	1.51373e-10	6.33381e-71	468.023
NACAD	9.48228e-42	3.3867	0.33	0.026	2.50939e-37	2.16299e-53	3.03456	0.508	0.05	5.72414e-49	9.48228e-42	4.32598e-53	468.012
SLC7A14	1.94749e-47	4.28641	0.314	0.014	5.15385e-43	5.85811e-53	3.79551	0.35	0.016	1.55029e-48	1.94749e-47	1.17162e-52	462.883
PAK1	4.94035e-66	2.00793	0.957	0.376	1.30741e-61	2.33961e-11	1.20538	0.375	0.126	6.19154e-07	2.33961e-11	9.8807e-66	462.132
INSRR	2.00547e-61	3.28944	0.479	0.039	5.30728e-57	3.94041e-21	4.30102	0.125	0.004	1.04279e-16	3.94041e-21	4.01095e-61	459.917
MPPED2	1.43417e-53	1.84847	0.846	0.264	3.79539e-49	2.00055e-24	2.91687	0.258	0.03	5.29425e-20	2.00055e-24	2.86834e-53	459.127
STX1A	5.45304e-43	1.83846	0.654	0.17	1.44309e-38	6.88359e-53	2.88116	0.475	0.041	1.82167e-48	5.45304e-43	1.37672e-52	458.99
REEP2	4.23331e-48	1.90509	0.819	0.279	1.1203e-43	7.29812e-40	2.7423	0.433	0.052	1.93137e-35	7.29812e-40	8.46662e-48	454.924
HID1	7.50774e-52	1.59919	0.968	0.442	1.98685e-47	4.58432e-31	2.09412	0.483	0.089	1.21319e-26	4.58432e-31	1.50155e-51	452.384
RAB11FIP4	7.22262e-73	2.4703	0.793	0.15	1.91139e-68	8.58677e-08	1.55909	0.142	0.033	0.0022724	8.58677e-08	1.44452e-72	449.551
SLC8A2	8.6754e-32	3.60144	0.245	0.017	2.29586e-27	1.60456e-57	4.54627	0.342	0.01	4.24631e-53	8.6754e-32	3.20912e-57	448.78
C2CD4B	4.40241e-55	3.19675	0.447	0.041	1.16505e-50	1.55639e-36	4.51263	0.192	0.003	4.11883e-32	1.55639e-36	8.80482e-55	442.302
NEFH	5.76697e-62	3.39417	0.511	0.05	1.52617e-57	1.19295e-11	1.0649	0.467	0.173	3.15702e-07	1.19295e-11	1.15339e-61	441.399
C1QTNF4	1.16278e-63	2.12765	0.83	0.213	3.07717e-59	1.36545e-13	1.61115	0.292	0.073	3.61354e-09	1.36545e-13	2.32555e-63	436.407
CDH18	5.02411e-35	2.50138	0.25	0.014	1.32958e-30	1.70621e-60	5.03996	0.333	0.007	4.51531e-56	5.02411e-35	3.41242e-60	434.263
TUBB3	1.89051e-52	2.17723	0.665	0.138	5.00305e-48	9.83517e-45	1.4984	0.717	0.152	2.60278e-40	9.83517e-45	3.78102e-52	433.862
SYTL4	3.02863e-64	2.77338	0.686	0.129	8.01498e-60	2.80565e-12	1.31418	0.3	0.08	7.42488e-08	2.80565e-12	6.05727e-64	423.195
KCNAB1	1.12726e-70	2.49243	0.644	0.076	2.98319e-66	1.27196e-13	1.66514	0.233	0.047	3.36611e-09	1.27196e-13	2.25453e-70	421.795
BASP1	3.69621e-52	1.96113	0.543	0.076	9.78166e-48	2.76647e-47	2.44834	0.583	0.088	7.32119e-43	2.76647e-47	7.39243e-52	421.669
PTPRR	4.34022e-43	2.39	0.399	0.044	1.14859e-38	3.26178e-51	4.51089	0.317	0.012	8.63199e-47	4.34022e-43	6.52357e-51	411.867
SHISA9	2.09541e-55	2.89992	0.463	0.045	5.5453e-51	3.18023e-31	3.37508	0.258	0.02	8.41617e-27	3.18023e-31	4.19082e-55	408.63
ADGRB3	2.14044e-56	3.50832	0.41	0.026	5.66445e-52	2.47263e-24	3.43018	0.225	0.022	6.54358e-20	2.47263e-24	4.28087e-56	405.193
SERP2	1.08806e-69	2.70391	0.676	0.101	2.87945e-65	5.93878e-07	1.30149	0.208	0.069	0.0157164	5.93878e-07	2.17613e-69	403.81
RND2	3.772e-47	1.84179	0.793	0.267	9.98222e-43	1.34949e-31	2.33875	0.458	0.079	3.57129e-27	1.34949e-31	7.544e-47	400.647
SHC2	1.01883e-50	2.15928	0.516	0.071	2.69622e-46	7.53258e-23	1.37366	0.842	0.418	1.99342e-18	7.53258e-23	2.03765e-50	395.979
P3H3	7.54834e-56	1.67868	0.963	0.435	1.99759e-51	2.44306e-13	1.07221	0.608	0.25	6.4653e-09	2.44306e-13	1.50967e-55	393.512
TMEM63C	4.35208e-41	2.43477	0.309	0.02	1.15173e-36	4.70903e-54	2.86957	0.533	0.055	1.2462e-49	4.35208e-41	9.41807e-54	393.362
CEND1	3.55291e-49	3.66153	0.33	0.015	9.40242e-45	8.85117e-48	3.25766	0.375	0.025	2.34237e-43	8.85117e-48	7.10582e-49	390.109
GAB2	1.57876e-62	1.96385	0.809	0.19	4.17803e-58	1.61717e-12	1.47773	0.292	0.078	4.27967e-08	1.61717e-12	3.15752e-62	387.066
ATP6V0E2	5.43505e-21	1.3245	0.5	0.175	1.43833e-16	8.11935e-52	2.18292	0.808	0.176	2.14871e-47	5.43505e-21	1.62387e-51	387.017
OLFM1	1.71102e-44	1.40958	0.957	0.456	4.52805e-40	2.59306e-27	1.83801	0.692	0.238	6.86226e-23	2.59306e-27	3.42205e-44	386.624
SHROOM1	6.18595e-51	2.44629	0.628	0.128	1.63705e-46	1.4531e-25	2.19148	0.375	0.065	3.84548e-21	1.4531e-25	1.23719e-50	385.6
SDK1	1.61121e-45	2.21555	0.633	0.15	4.26392e-41	4.90296e-35	3.35478	0.275	0.019	1.29752e-30	4.90296e-35	3.22243e-45	373.772
GCGR	8.18019e-07	1.21281	0.101	0.024	0.021648	2.29004e-70	4.5812	0.458	0.021	6.06037e-66	8.18019e-07	4.58009e-70	373.018
GUCY1A1	1.37463e-66	1.84237	0.952	0.353	3.63783e-62	0.000259311	1.2283	0.15	0.059	1	0.000259311	2.74927e-66	368.484
COL28A1	4.76071e-65	2.94547	0.548	0.053	1.25987e-60	3.12904e-10	1.82481	0.175	0.037	8.28068e-06	3.12904e-10	9.52142e-65	366.747
SCAMP5	4.99681e-44	1.63492	0.846	0.325	1.32235e-39	1.15612e-26	1.58667	0.708	0.232	3.05956e-22	1.15612e-26	9.99361e-44	357.563
FAM131A	5.73233e-59	1.93945	0.867	0.266	1.517e-54	1.26907e-08	1.09459	0.35	0.134	0.000335846	1.26907e-08	1.14647e-58	355.35
RAB6B	7.3072e-41	1.75651	0.463	0.073	1.93378e-36	8.94011e-53	2.06726	0.617	0.082	2.36591e-48	7.3072e-41	1.78802e-52	354.949
MADD	6.52329e-47	1.74884	0.83	0.294	1.72632e-42	2.23749e-16	1.11591	0.792	0.361	5.92129e-12	2.23749e-16	1.30466e-46	354.131
KANTR	1.81118e-68	2.20225	0.819	0.19	4.79311e-64	0.000169501	1.02872	0.158	0.062	1	0.000169501	3.62236e-68	353.599
FRRS1L	2.68811e-48	2.86593	0.33	0.016	7.11381e-44	1.82817e-29	1.93447	0.608	0.158	4.83808e-25	1.82817e-29	5.37622e-48	353.526
CACNA1A	6.82907e-45	1.59077	0.633	0.136	1.80724e-40	6.32478e-39	3.65181	0.292	0.018	1.67379e-34	6.32478e-39	1.36581e-44	353.314
WNK2	2.92029e-57	2.33943	0.686	0.143	7.72827e-53	9.36982e-13	1.58984	0.275	0.069	2.47963e-08	9.36982e-13	5.84059e-57	352.688
CTNND2	8.97008e-59	2.79197	0.543	0.068	2.37384e-54	3.90092e-12	2.70201	0.117	0.013	1.03234e-07	3.90092e-12	1.79402e-58	347.788
USP27X	3.85454e-53	2.01021	0.83	0.254	1.02006e-48	1.80778e-13	1.98469	0.175	0.027	4.78412e-09	1.80778e-13	7.70908e-53	347.519
SSBP3	5.21705e-49	1.25263	1	0.71	1.38064e-44	4.48266e-20	1.0817	0.867	0.437	1.18629e-15	4.48266e-20	1.04341e-48	347.328
ANKRD35	7.60479e-72	2.74627	0.665	0.088	2.01253e-67	0.000374065	1.07028	0.108	0.036	1	0.000374065	1.52096e-71	347.02
BMPR1B	7.03135e-51	3.25193	0.378	0.025	1.86078e-46	1.18247e-27	1.98421	0.417	0.075	3.12928e-23	1.18247e-27	1.40627e-50	344.683
ERBB4	1.28707e-57	3.93207	0.378	0.016	3.4061e-53	3.28054e-17	3.24422	0.133	0.009	8.68162e-13	3.28054e-17	2.57414e-57	344.68
HK1	2.64048e-50	1.47183	0.963	0.456	6.98778e-46	1.1286e-14	1.02045	0.692	0.291	2.98674e-10	1.1286e-14	5.28097e-50	337.599
MDGA1	1.35173e-17	3.61205	0.138	0.011	3.57721e-13	3.08517e-52	3.32516	0.433	0.034	8.1646e-48	1.35173e-17	6.17034e-52	336.925
RGS7	4.62284e-55	1.47951	0.697	0.122	1.22339e-50	1.17348e-18	2.69012	0.2	0.024	3.1055e-14	1.17348e-18	9.24568e-55	335.674
BICD1	2.3959e-48	1.85711	0.745	0.204	6.3405e-44	1.46922e-17	2.24509	0.292	0.059	3.88814e-13	1.46922e-17	4.79179e-48	334.346
PRR36	1.4651e-62	2.67047	0.527	0.055	3.87725e-58	1.02537e-10	2.03548	0.158	0.029	2.71355e-06	1.02537e-10	2.9302e-62	329.464
ACE	6.38891e-57	1.4745	0.862	0.201	1.69076e-52	5.85848e-14	1.35503	0.392	0.115	1.55039e-09	5.85848e-14	1.27778e-56	329.407
PANX2	2.43887e-60	2.93797	0.479	0.04	6.45424e-56	1.06168e-14	2.1572	0.175	0.024	2.80963e-10	1.06168e-14	4.87775e-60	328.275
POMGNT2	7.98382e-41	1.67508	0.793	0.289	2.11284e-36	2.69773e-26	1.78328	0.633	0.191	7.13928e-22	2.69773e-26	1.59676e-40	325.984
IL11RA	5.94977e-52	1.09866	1	0.79	1.57455e-47	1.6107e-17	1.47953	0.492	0.151	4.26256e-13	1.6107e-17	1.18995e-51	325.364
HCN2	9.25023e-56	2.23343	0.739	0.195	2.44798e-51	1.10236e-07	1.87581	0.125	0.026	0.00291729	1.10236e-07	1.85005e-55	322.763
PSIP1	5.1261e-44	1.3231	0.979	0.58	1.35657e-39	2.15392e-21	1.50792	0.617	0.212	5.70012e-17	2.15392e-21	1.02522e-43	322.622
RIIAD1	4.65677e-29	2.67331	0.271	0.031	1.23237e-24	3.28253e-46	5.41782	0.258	0.006	8.68688e-42	4.65677e-29	6.56505e-46	321.217
GNAZ	9.66221e-51	2.12875	0.559	0.09	2.55701e-46	4.6033e-20	1.8695	0.392	0.088	1.21822e-15	4.6033e-20	1.93244e-50	313.971
HRH1	1.94561e-20	2.38407	0.186	0.02	5.14886e-16	2.73879e-52	3.72456	0.417	0.03	7.24793e-48	1.94561e-20	5.47757e-52	313.626
NEFL	1.51533e-45	2.73722	0.378	0.034	4.01017e-41	1.9647e-48	1.47225	0.567	0.078	5.19938e-44	1.51533e-45	3.9294e-48	313.221
IGSF9B	2.91475e-19	1.31619	0.298	0.066	7.71359e-15	8.19248e-53	4.46838	0.325	0.012	2.16806e-48	2.91475e-19	1.6385e-52	309.976
PTPRZ1	1.61071e-52	3.14514	0.436	0.041	4.26259e-48	9.89262e-14	3.50036	0.108	0.008	2.61798e-09	9.89262e-14	3.22142e-52	309.191
GSE1	8.01595e-50	1.76981	0.777	0.224	2.12134e-45	1.43377e-13	1.19781	0.508	0.189	3.79433e-09	1.43377e-13	1.60319e-49	309.064
CLIP4	2.47581e-53	1.81523	0.872	0.297	6.55198e-49	5.44543e-08	1.06887	0.333	0.132	0.00144108	5.44543e-08	4.95162e-53	301.928
SCN9A	1.86011e-56	2.75753	0.394	0.021	4.92258e-52	1.4606e-30	2.23505	0.258	0.02	3.86532e-26	1.4606e-30	3.72021e-56	299.691
PREPL	2.83182e-42	1.52773	0.793	0.259	7.49413e-38	1.8884e-19	1.22599	0.792	0.353	4.99747e-15	1.8884e-19	5.66364e-42	299.02
B3GALT1	6.25533e-49	1.98262	0.58	0.101	1.65541e-44	1.31151e-16	3.45456	0.108	0.005	3.47078e-12	1.31151e-16	1.25107e-48	297.634
CAMKV	8.14082e-50	2.67028	0.42	0.039	2.15439e-45	3.2517e-24	3.95388	0.133	0.003	8.60531e-20	3.2517e-24	1.62816e-49	296.846
FBXW7	4.7834e-54	1.60922	0.952	0.407	1.26588e-49	3.35741e-08	1.0251	0.317	0.115	0.000888506	3.35741e-08	9.5668e-54	294.39
NUCB2	2.08723e-46	1.56591	0.846	0.323	5.52365e-42	1.18469e-13	1.00164	0.675	0.306	3.13516e-09	1.18469e-13	4.17446e-46	294.352
PCYOX1L	1.57338e-50	2.05778	0.628	0.126	4.1638e-46	2.84027e-16	1.76021	0.308	0.068	7.51648e-12	2.84027e-16	3.14677e-50	293.829
RPH3AL	3.38068e-48	2.02739	0.681	0.164	8.94663e-44	7.55853e-14	1.34865	0.425	0.137	2.00029e-09	7.55853e-14	6.76136e-48	292.542
ARHGDIG	2.20904e-52	2.0155	0.83	0.264	5.846e-48	1.22533e-08	1.60583	0.117	0.02	0.000324272	1.22533e-08	4.41808e-52	292.523
SRGAP3	3.79283e-58	2.45307	0.654	0.122	1.00373e-53	2.64491e-08	1.02306	0.225	0.067	0.000699949	2.64491e-08	7.58565e-58	289.89
LDOC1	3.66035e-41	3.33971	0.335	0.029	9.68675e-37	1.48237e-15	1.04001	0.642	0.259	3.92295e-11	1.48237e-15	7.3207e-41	285.252
FAM43A	2.9979e-48	1.59193	0.91	0.356	7.93364e-44	1.16179e-14	1.52787	0.25	0.05	3.07456e-10	1.16179e-14	5.9958e-48	283.852
PCDH1	9.61366e-56	1.72737	0.894	0.312	2.54416e-51	3.94383e-07	1.07256	0.217	0.071	0.010437	3.94383e-07	1.92273e-55	282.707
ARL6	7.51336e-46	1.56141	0.835	0.286	1.98834e-41	7.28248e-14	1.94786	0.242	0.051	1.92724e-09	7.28248e-14	1.50267e-45	281.381
GPR27	7.26964e-45	2.52929	0.447	0.06	1.92384e-40	1.35266e-30	2.47135	0.308	0.034	3.57967e-26	1.35266e-30	1.45393e-44	274.903
CADM3	3.13885e-53	1.4808	0.697	0.136	8.30665e-49	1.90515e-17	1.75445	0.275	0.05	5.0418e-13	1.90515e-17	6.2777e-53	272.66
TTLL7	5.33369e-35	1.57678	0.649	0.195	1.41151e-30	3.15737e-34	3.57978	0.283	0.022	8.35567e-30	3.15737e-34	1.06674e-34	271.179
ANKRD13B	4.64668e-53	2.79077	0.543	0.082	1.2297e-48	4.67522e-08	1.52255	0.183	0.05	0.00123725	4.67522e-08	9.29335e-53	270.631
SEMA5A	8.90355e-38	1.20651	0.883	0.379	2.35623e-33	1.14213e-20	2.77879	0.225	0.027	3.02254e-16	1.14213e-20	1.78071e-37	269.533
PRR7	2.96112e-53	2.28591	0.617	0.114	7.83631e-49	3.02876e-08	1.5865	0.183	0.049	0.000801532	3.02876e-08	5.92224e-53	268.739
LRRC10B	1.82885e-58	2.51521	0.468	0.041	4.83988e-54	1.00664e-08	2.19655	0.117	0.02	0.000266398	1.00664e-08	3.65771e-58	262.96
MAPRE3	3.87956e-39	1.19408	0.984	0.529	1.02669e-34	7.98888e-18	1.35754	0.617	0.235	2.11418e-13	7.98888e-18	7.75913e-39	258.589
WDR54	2.39267e-49	2.38172	0.601	0.121	6.33195e-45	1.31154e-07	1.11423	0.317	0.128	0.00347087	1.31154e-07	4.78533e-49	257.57
MFAP2	5.17466e-46	1.72128	0.59	0.112	1.36942e-41	3.71669e-21	2.00993	0.333	0.062	9.83584e-17	3.71669e-21	1.03493e-45	257.324
ZDBF2	1.06196e-49	1.58656	0.941	0.377	2.81038e-45	3.83906e-09	1.02273	0.267	0.081	0.000101597	3.83906e-09	2.12393e-49	254.822
CAMK2G	2.88472e-38	1.24033	0.931	0.423	7.63411e-34	5.47309e-21	1.67304	0.467	0.119	1.4484e-16	5.47309e-21	5.76943e-38	251.918
MYH10	5.70635e-42	1.27931	0.963	0.464	1.51013e-37	6.30059e-14	1.19332	0.533	0.199	1.66739e-09	6.30059e-14	1.14127e-41	251.552
FLRT1	1.48444e-30	1.12305	0.862	0.354	3.92842e-26	5.17414e-33	3.25462	0.217	0.009	1.36928e-28	1.48444e-30	1.03483e-32	250.942
SMIM13	3.0201e-46	1.45174	0.926	0.403	7.99239e-42	3.23025e-09	1.39194	0.242	0.071	8.54854e-05	3.23025e-09	6.0402e-46	249.462
NEFM	2.85864e-43	3.17072	0.346	0.027	7.56512e-39	4.10552e-23	1.33045	0.442	0.098	1.08648e-18	4.10552e-23	5.71729e-43	248.865
RADX	1.27236e-26	2.81559	0.202	0.014	3.36717e-22	1.2264e-43	3.81073	0.325	0.02	3.24554e-39	1.27236e-26	2.4528e-43	247.149
CDK5R1	1.84453e-44	2.30822	0.441	0.058	4.88137e-40	8.35363e-23	2.61695	0.25	0.03	2.21071e-18	8.35363e-23	3.68906e-44	245.516
B3GNT2	7.01387e-46	1.40234	0.995	0.568	1.85615e-41	2.8629e-09	1.01716	0.35	0.13	7.57638e-05	2.8629e-09	1.40277e-45	242.437
PDIA2	7.25092e-53	3.11877	0.447	0.044	1.91888e-48	1.64734e-13	1.79307	0.125	0.013	4.35952e-09	1.64734e-13	1.45018e-52	241.91
EVA1C	2.6361e-51	1.93076	0.654	0.132	6.97617e-47	1.08514e-06	1.22137	0.258	0.102	0.0287171	1.08514e-06	5.2722e-51	240.07
CNRIP1	6.15946e-48	2.0114	0.612	0.124	1.63004e-43	6.61483e-09	1.06447	0.383	0.152	0.000175055	6.61483e-09	1.23189e-47	238.458
MANEAL	2.9022e-45	2.94138	0.447	0.058	7.68039e-41	3.46446e-12	1.63206	0.258	0.065	9.16834e-08	3.46446e-12	5.80441e-45	236.903
NRIP3	3.48685e-07	1.16477	0.154	0.049	0.00922761	8.29564e-50	2.88747	0.558	0.075	2.19536e-45	3.48685e-07	1.65913e-49	233.764
SCRN1	8.84834e-38	1.46856	0.867	0.417	2.34163e-33	1.25866e-13	1.11423	0.608	0.263	3.33092e-09	1.25866e-13	1.76967e-37	232.555
PPP2R2B	8.47038e-39	2.31898	0.399	0.055	2.2416e-34	1.79545e-33	2.88593	0.3	0.026	4.75149e-29	1.79545e-33	1.69408e-38	228.249
CXXC4	6.42588e-42	2.01591	0.5	0.09	1.70055e-37	4.21833e-19	2.93749	0.175	0.017	1.11634e-14	4.21833e-19	1.28518e-41	227.089
SP4	1.15919e-44	1.90329	0.665	0.167	3.06767e-40	5.54616e-12	1.59142	0.217	0.046	1.46774e-07	5.54616e-12	2.31837e-44	223.395
ANK2	1.85215e-34	1.17243	0.936	0.484	4.90152e-30	1.00926e-23	1.42512	0.608	0.176	2.67091e-19	1.00926e-23	3.70429e-34	222.702
FGF13	6.95606e-45	2.5113	0.431	0.05	1.84085e-40	1.33642e-17	2.50359	0.175	0.019	3.53671e-13	1.33642e-17	1.39121e-44	221.375
SEMA4F	6.89725e-52	3.35706	0.372	0.022	1.82529e-47	7.02063e-08	1.2491	0.192	0.055	0.00185794	7.02063e-08	1.37945e-51	219.461
TVP23A	1.77869e-48	2.97264	0.383	0.029	4.70713e-44	1.63544e-11	2.69716	0.108	0.012	4.32802e-07	1.63544e-11	3.55738e-48	219.399
TMEM151A	1.48433e-37	1.75183	0.378	0.047	3.92813e-33	1.98495e-37	3.83663	0.267	0.015	5.25297e-33	1.98495e-37	2.96866e-37	218.691
KCNN3	4.0232e-44	2.06755	0.468	0.066	1.0647e-39	4.99284e-14	2.78949	0.158	0.021	1.3213e-09	4.99284e-14	8.04639e-44	217.634
CFAP20	5.48741e-26	1.0081	0.867	0.412	1.45219e-21	1.06113e-29	2.06996	0.617	0.165	2.80817e-25	5.48741e-26	2.12226e-29	217.544
SPP1	1.36335e-12	1.16996	0.335	0.121	3.60798e-08	3.96628e-35	2.68749	0.658	0.164	1.04964e-30	1.36335e-12	7.93255e-35	216.956
ABCA2	1.81414e-30	1.01811	0.915	0.412	4.80095e-26	3.8302e-28	1.66759	0.733	0.247	1.01362e-23	3.8302e-28	3.62829e-30	216.43
HABP4	1.2847e-35	1.15884	0.968	0.51	3.39984e-31	1.15824e-13	1.4223	0.483	0.182	3.06517e-09	1.15824e-13	2.56941e-35	215.175
PLEKHA6	1.39988e-38	1.79949	0.574	0.143	3.70464e-34	4.59143e-17	1.9198	0.342	0.083	1.21508e-12	4.59143e-17	2.79976e-38	212.5
NEGR1	4.96847e-49	1.27499	0.862	0.243	1.31486e-44	1.53174e-06	1.13912	0.233	0.086	0.0405359	1.53174e-06	9.93694e-49	210.765
RFX3	4.45559e-48	1.81902	0.665	0.147	1.17913e-43	1.43295e-07	1.62034	0.117	0.023	0.00379215	1.43295e-07	8.91118e-48	210.186
SCN8A	1.15448e-39	3.34534	0.335	0.031	3.05521e-35	2.00296e-16	3.51318	0.142	0.013	5.30062e-12	2.00296e-16	2.30896e-39	209.946
RUSC1	7.49926e-37	1.21659	0.947	0.45	1.98461e-32	6.3503e-12	1.08729	0.558	0.23	1.68054e-07	6.3503e-12	1.49985e-36	206.315
CELF5	3.38123e-37	3.46304	0.271	0.016	8.9481e-33	1.73425e-22	5.30087	0.117	0.002	4.58952e-18	1.73425e-22	6.76247e-37	204.285
MEIS3	2.70733e-44	1.79709	0.681	0.194	7.16469e-40	2.01002e-06	1.53188	0.167	0.051	0.0531932	2.01002e-06	5.41467e-44	202.869
CSPG5	3.17669e-34	1.95611	0.532	0.131	8.40678e-30	1.1457e-14	3.78497	0.108	0.007	3.03198e-10	1.1457e-14	6.35337e-34	202.597
PDE4DIP	3.85026e-30	1.01569	0.824	0.336	1.01893e-25	3.79454e-28	2.01602	0.533	0.127	1.00419e-23	3.79454e-28	7.70053e-30	198.94
MAP7	2.35099e-34	1.30335	0.824	0.361	6.22167e-30	1.64035e-17	1.69395	0.375	0.092	4.34104e-13	1.64035e-17	4.70198e-34	198.937
PPM1L	1.13922e-31	1.14631	0.851	0.4	3.01484e-27	3.28693e-22	1.64212	0.55	0.155	8.69852e-18	3.28693e-22	2.27844e-31	198.829
NOL4L	5.26233e-40	1.50569	0.84	0.321	1.39262e-35	3.50279e-10	1.12672	0.317	0.103	9.26977e-06	3.50279e-10	1.05247e-39	197.181
FAM219A	3.50837e-37	1.39623	0.777	0.277	9.28456e-33	9.31579e-14	1.51523	0.342	0.094	2.46533e-09	9.31579e-14	7.01675e-37	195.64
INPP4A	1.60349e-38	1.54927	0.771	0.277	4.24347e-34	1.62629e-11	1.08956	0.408	0.143	4.30383e-07	1.62629e-11	3.20698e-38	193.752
RTBDN	7.33844e-16	2.07253	0.138	0.014	1.94204e-11	1.93892e-44	3.91747	0.308	0.016	5.13117e-40	7.33844e-16	3.87785e-44	192.631
NPTXR	2.65321e-41	1.58001	0.798	0.286	7.02146e-37	5.16404e-08	1.00605	0.308	0.116	0.00136661	5.16404e-08	5.30642e-41	191.334
HS6ST3	1.46196e-33	2.22163	0.324	0.037	3.86893e-29	2.94935e-34	2.72182	0.375	0.045	7.80516e-30	1.46196e-33	5.8987e-34	190.716
SPTB	8.6275e-18	1.43276	0.33	0.087	2.28318e-13	3.01661e-39	3.39458	0.292	0.018	7.98315e-35	8.6275e-18	6.03321e-39	190.609
SLC36A1	2.31247e-49	1.76432	0.676	0.149	6.11972e-45	0.000333058	1.08565	0.15	0.059	1	0.000333058	4.62494e-49	188.991
RSPH1	7.56837e-20	1.36958	0.441	0.141	2.00289e-15	4.35265e-34	3.73473	0.233	0.012	1.15188e-29	7.56837e-20	8.70529e-34	188.914
JAKMIP2	1.8492e-36	3.3854	0.287	0.022	4.89373e-32	5.10721e-21	3.6293	0.158	0.01	1.35157e-16	5.10721e-21	3.69841e-36	183.707
SCAMP1	5.41873e-36	1.01703	0.995	0.646	1.43401e-31	5.66815e-12	1.08367	0.5	0.201	1.50002e-07	5.66815e-12	1.08375e-35	182.39
HPCA	1.72279e-36	3.55782	0.255	0.014	4.55919e-32	1.49322e-24	4.2285	0.142	0.004	3.95165e-20	1.49322e-24	3.44558e-36	182.077
AP3M2	8.45194e-40	1.53689	0.729	0.224	2.23672e-35	4.22976e-09	1.11676	0.333	0.12	0.000111936	4.22976e-09	1.69039e-39	181.487
CCSER1	4.26905e-42	2.53044	0.394	0.045	1.12976e-37	2.33768e-19	2.62365	0.117	0.004	6.18644e-15	2.33768e-19	8.53811e-42	179.657
DBN1	5.63474e-30	1.0354	0.904	0.435	1.49118e-25	3.75583e-22	1.56987	0.508	0.131	9.93944e-18	3.75583e-22	1.12695e-29	176.875
RAB9B	3.9693e-36	2.51718	0.245	0.011	1.05043e-31	6.09034e-33	3.4124	0.258	0.018	1.61175e-28	6.09034e-33	7.93859e-36	173.885
ASPDH	1.02273e-14	2.22407	0.16	0.024	2.70656e-10	2.01295e-38	5.48028	0.2	0.003	5.32707e-34	1.02273e-14	4.0259e-38	172.272
FAM174B	1.83513e-33	1.27335	0.633	0.188	4.85649e-29	2.20983e-21	1.83337	0.383	0.081	5.8481e-17	2.20983e-21	3.67026e-33	170.049
ZNF423	9.07552e-34	1.08663	0.92	0.459	2.40175e-29	1.3832e-13	1.68045	0.2	0.036	3.66051e-09	1.3832e-13	1.8151e-33	168.536
NCAM2	1.80159e-24	2.7522	0.213	0.02	4.76772e-20	5.80514e-30	2.09193	0.508	0.104	1.53627e-25	1.80159e-24	1.16103e-29	167.856
DZIP3	1.38203e-32	1.43419	0.745	0.286	3.6574e-28	1.68394e-13	1.35576	0.4	0.129	4.45638e-09	1.68394e-13	2.76406e-32	167.447
NBEA	1.06024e-29	1.0941	0.915	0.48	2.80582e-25	7.95922e-18	1.48914	0.442	0.124	2.10633e-13	7.95922e-18	2.12048e-29	166.95
ASPHD1	9.58719e-35	2.87117	0.303	0.03	2.53715e-30	4.03047e-21	1.97358	0.308	0.051	1.06662e-16	4.03047e-21	1.91744e-34	165.777
TRIM9	4.12491e-36	2.28878	0.319	0.031	1.09162e-31	3.57215e-21	3.04914	0.208	0.022	9.45333e-17	3.57215e-21	8.24982e-36	163.926
FAM241B	5.15437e-37	1.57017	0.596	0.155	1.36405e-32	1.50887e-12	1.85623	0.2	0.039	3.99307e-08	1.50887e-12	1.03087e-36	163.025
TENM1	1.26498e-17	1.98549	0.149	0.014	3.34763e-13	1.13794e-40	3.92281	0.267	0.012	3.01145e-36	1.26498e-17	2.27589e-40	161.838
LGI1	1.6286e-20	1.96741	0.207	0.026	4.30993e-16	7.60389e-36	4.58004	0.217	0.007	2.01229e-31	1.6286e-20	1.52078e-35	160.547
ARHGAP22	4.96389e-45	1.72731	0.564	0.108	1.31364e-40	4.39531e-08	1.23108	0.175	0.045	0.00116318	4.39531e-08	9.92777e-45	159.788
CCDC181	1.79581e-23	1.14357	0.612	0.225	4.75243e-19	7.03436e-23	4.52026	0.133	0.004	1.86157e-18	7.03436e-23	3.59162e-23	157.304
BTBD8	3.27637e-43	1.44792	0.676	0.167	8.67059e-39	9.67031e-08	1.17809	0.175	0.046	0.00255915	9.67031e-08	6.55274e-43	156.577
SYNJ1	3.40003e-28	1.0326	0.894	0.444	8.99784e-24	5.41984e-16	1.71299	0.367	0.099	1.43431e-11	5.41984e-16	6.80006e-28	156.229
SLC12A5	3.33417e-32	1.8049	0.527	0.138	8.82354e-28	2.45668e-15	1.49461	0.375	0.102	6.50137e-11	2.45668e-15	6.66833e-32	154.112
IGLON5	1.81035e-38	2.36237	0.34	0.034	4.79092e-34	1.16959e-13	3.11165	0.108	0.008	3.09521e-09	1.16959e-13	3.62071e-38	152.509
TBC1D24	5.0962e-32	1.19396	0.702	0.254	1.34866e-27	2.06657e-19	1.548	0.367	0.08	5.46898e-15	2.06657e-19	1.01924e-31	150.885
CCDC184	4.76794e-43	2.89069	0.356	0.031	1.26179e-38	0.000137146	1.16623	0.175	0.071	1	0.000137146	9.53588e-43	150.354
ADD2	2.64949e-31	2.02817	0.356	0.056	7.0116e-27	1.80665e-26	3.28295	0.2	0.013	4.78111e-22	1.80665e-26	5.29897e-31	148.497
CDH22	8.38904e-31	1.92584	0.351	0.053	2.22008e-26	1.00311e-31	3.38497	0.192	0.006	2.65464e-27	8.38904e-31	2.00622e-31	147.037
RSPH9	5.1107e-29	1.60628	0.537	0.15	1.35249e-24	4.85094e-16	3.22672	0.117	0.007	1.28375e-11	4.85094e-16	1.02214e-28	146.949
SLC25A14	4.41438e-36	1.54602	0.67	0.218	1.16822e-31	7.47962e-07	1.21112	0.242	0.089	0.0197941	7.47962e-07	8.82877e-36	146.404
PAQR3	3.03138e-36	1.62569	0.58	0.144	8.02224e-32	2.62367e-10	1.53588	0.208	0.05	6.94329e-06	2.62367e-10	6.06276e-36	145.729
KCND1	1.09244e-36	3.06062	0.319	0.032	2.89102e-32	7.02593e-10	2.42309	0.125	0.02	1.85934e-05	7.02593e-10	2.18487e-36	144.213
MAGI2	1.47907e-36	2.19657	0.346	0.04	3.91422e-32	8.23328e-12	1.27579	0.342	0.105	2.17886e-07	8.23328e-12	2.95814e-36	140.979
SOX4	1.48189e-39	1.58177	0.569	0.126	3.92168e-35	7.23405e-08	1.16444	0.233	0.075	0.00191442	7.23405e-08	2.96378e-39	140.944
ICA1L	4.15989e-36	2.6288	0.314	0.03	1.10087e-31	3.2404e-11	1.60982	0.242	0.061	8.57539e-07	3.2404e-11	8.31978e-36	137.315
TTYH1	9.79109e-44	2.57258	0.34	0.025	2.59111e-39	8.02037e-09	1.50845	0.133	0.025	0.000212251	8.02037e-09	1.95822e-43	136.931
ASCL1	6.27729e-36	2.09365	0.335	0.037	1.66122e-31	3.29536e-14	2.98392	0.125	0.012	8.72085e-10	3.29536e-14	1.25546e-35	135.398
RAB3A	9.13279e-28	1.17605	0.66	0.236	2.4169e-23	9.40207e-19	2.05319	0.283	0.05	2.48816e-14	9.40207e-19	1.82656e-27	135.241
CELSR2	6.26308e-33	1.22847	0.548	0.138	1.65746e-28	5.20201e-16	1.76758	0.3	0.066	1.37666e-11	5.20201e-16	1.25262e-32	134.625
CNNM1	4.98777e-33	3.2841	0.218	0.009	1.31996e-28	3.90389e-17	4.22958	0.117	0.006	1.03312e-12	3.90389e-17	9.97553e-33	133.79
PDZD8	3.21476e-30	1.04943	0.931	0.505	8.50754e-26	6.63604e-09	1.10028	0.35	0.132	0.000175616	6.63604e-09	6.42952e-30	133.521
TP53BP1	3.0961e-28	1.13912	0.819	0.362	8.19351e-24	8.50401e-13	1.03184	0.533	0.211	2.2505e-08	8.50401e-13	6.19219e-28	132.644
RIPPLY2	6.21643e-33	2.94976	0.282	0.026	1.64512e-28	1.27867e-16	3.16411	0.125	0.008	3.38388e-12	1.27867e-16	1.24329e-32	131.867
PLCD4	8.88779e-28	2.35344	0.245	0.024	2.35207e-23	9.33239e-30	3.29681	0.242	0.018	2.46972e-25	8.88779e-28	1.86648e-29	131.304
RNFT2	7.89202e-34	1.91168	0.489	0.109	2.08854e-29	1.20017e-08	1.6102	0.192	0.051	0.000317613	1.20017e-08	1.5784e-33	130.671
SNCA	1.37402e-42	1.24792	0.58	0.114	3.6362e-38	6.34016e-10	1.03376	0.242	0.066	1.67786e-05	6.34016e-10	2.74804e-42	129.471
GNAL	2.75175e-44	2.59064	0.378	0.036	7.28224e-40	0.0196321	1.02323	0.117	0.06	1	0.0196321	5.50351e-44	128.534
PWWP3B	4.03933e-20	2.51876	0.245	0.042	1.06897e-15	7.70954e-27	2.25281	0.367	0.059	2.04025e-22	4.03933e-20	1.54191e-26	125.197
CCP110	2.19894e-27	1.35705	0.489	0.126	5.81928e-23	1.02681e-21	2.24614	0.3	0.048	2.71735e-17	1.02681e-21	4.39789e-27	124.456
RAC3	1.62122e-34	1.30798	0.766	0.294	4.2904e-30	0.000461651	1.18807	0.125	0.046	1	0.000461651	3.24244e-34	123.707
CAPN5	1.08612e-28	1.29484	0.644	0.22	2.8743e-24	2.42295e-11	1.06784	0.492	0.206	6.41209e-07	2.42295e-11	2.17224e-28	123.323
SPATA7	1.72367e-30	1.4028	0.67	0.243	4.56153e-26	1.38174e-09	1.28919	0.258	0.078	3.65663e-05	1.38174e-09	3.44735e-30	122.251
SALL2	5.0534e-30	1.5363	0.569	0.175	1.33733e-25	4.838e-10	1.47228	0.267	0.081	1.28033e-05	4.838e-10	1.01068e-29	121.131
PRRT4	5.60579e-17	1.19468	0.218	0.039	1.48352e-12	4.06209e-33	3.82662	0.233	0.013	1.07499e-28	5.60579e-17	8.12417e-33	120.705
FEZ1	1.37729e-26	2.39588	0.319	0.055	3.64485e-22	5.08718e-23	1.49549	0.408	0.082	1.34627e-18	5.08718e-23	2.75458e-26	120.104
MMP24	4.76794e-31	2.27821	0.367	0.062	1.26179e-26	2.01452e-12	2.53574	0.133	0.017	5.33122e-08	2.01452e-12	9.53588e-31	120.019
LARP6	4.57209e-29	1.72324	0.436	0.101	1.20996e-24	9.015e-13	1.16885	0.45	0.159	2.38573e-08	9.015e-13	9.14418e-29	119.335
LRP12	7.37868e-35	1.46153	0.527	0.123	1.95269e-30	7.40385e-09	1.43732	0.183	0.045	0.000195935	7.40385e-09	1.47574e-34	115.654
CAMKK1	2.33922e-25	1.35501	0.596	0.205	6.19051e-21	1.11088e-15	1.27404	0.483	0.151	2.93984e-11	1.11088e-15	4.67844e-25	114.636
CHADL	1.95904e-15	1.05568	0.309	0.086	5.18439e-11	5.32935e-27	1.93857	0.575	0.158	1.41036e-22	1.95904e-15	1.06587e-26	114.186
FBXO10	3.15603e-25	1.26591	0.574	0.193	8.35213e-21	1.1959e-18	1.99207	0.292	0.054	3.16483e-14	1.1959e-18	6.31207e-25	113.407
SCAPER	1.48773e-29	1.41049	0.543	0.15	3.93714e-25	5.67166e-11	1.67793	0.217	0.051	1.50095e-06	5.67166e-11	2.97547e-29	111.214
SNPH	1.24453e-18	1.52777	0.271	0.056	3.29352e-14	1.35458e-27	2.3151	0.383	0.062	3.58477e-23	1.24453e-18	2.70917e-27	110.902
TRPC1	8.10182e-27	1.40086	0.415	0.093	2.14407e-22	6.54836e-18	2.29025	0.258	0.045	1.73296e-13	6.54836e-18	1.62036e-26	106.412
IL17RD	2.51262e-25	1.55128	0.372	0.077	6.6494e-21	1.15776e-14	3.93492	0.108	0.007	3.06389e-10	1.15776e-14	5.02524e-25	106.282
RAB36	8.51882e-30	1.30485	0.676	0.24	2.25442e-25	4.15389e-07	1.10414	0.242	0.086	0.0109929	4.15389e-07	1.70376e-29	105.671
DIRAS1	4.94205e-35	3.13954	0.277	0.021	1.30786e-30	3.00679e-06	1.2376	0.15	0.043	0.0795717	3.00679e-06	9.8841e-35	105.565
NRG1	9.22367e-29	2.80281	0.255	0.026	2.44095e-24	3.72171e-16	2.6617	0.15	0.015	9.84912e-12	3.72171e-16	1.84473e-28	101.948
DOCK11	4.29595e-29	1.08429	0.532	0.141	1.13688e-24	2.8869e-10	1.5953	0.275	0.083	7.63989e-06	2.8869e-10	8.5919e-29	100.805
LIN7B	5.72217e-12	1.16303	0.245	0.071	1.51432e-07	4.15606e-27	2.08665	0.467	0.097	1.09986e-22	5.72217e-12	8.31212e-27	100.229
DPYSL5	1.0687e-29	2.34996	0.266	0.027	2.8282e-25	1.13949e-11	2.95116	0.117	0.014	3.01555e-07	1.13949e-11	2.13739e-29	96.6842
PHF21B	4.19219e-26	1.64008	0.356	0.07	1.10942e-21	1.37032e-13	3.25111	0.117	0.01	3.62642e-09	1.37032e-13	8.38438e-26	96.3614
UBE2QL1	1.46527e-27	2.46625	0.245	0.024	3.87769e-23	8.86956e-15	2.17804	0.225	0.042	2.34724e-10	8.86956e-15	2.93054e-27	96.1979
PIM2	2.63606e-28	1.44301	0.495	0.132	6.97606e-24	2.20003e-08	1.52179	0.217	0.064	0.000582216	2.20003e-08	5.27211e-28	95.642
ARHGAP44	9.58998e-24	1.29757	0.527	0.167	2.53789e-19	1.77126e-12	2.35261	0.167	0.027	4.68746e-08	1.77126e-12	1.918e-23	95.5846
COL7A1	2.04471e-15	2.09076	0.176	0.027	5.41111e-11	1.55704e-27	2.62858	0.283	0.031	4.12055e-23	2.04471e-15	3.11408e-27	95.3696
PER3	2.34398e-24	1.06424	0.638	0.243	6.20312e-20	5.86575e-11	1.19335	0.45	0.178	1.55231e-06	5.86575e-11	4.68797e-24	95.1764
PRIMA1	1.10216e-11	1.04888	0.176	0.037	2.91676e-07	1.2133e-28	2.54692	0.392	0.064	3.21087e-24	1.10216e-11	2.4266e-28	93.6803
TMEM198	9.80976e-24	1.75859	0.415	0.116	2.59605e-19	8.47467e-15	1.48394	0.35	0.093	2.24274e-10	8.47467e-15	1.96195e-23	93.556
LY6H	5.07494e-12	1.20183	0.144	0.024	1.34303e-07	8.8452e-30	5.08605	0.167	0.004	2.34079e-25	5.07494e-12	1.76904e-29	93.3893
SMAD9	1.49297e-17	1.06643	0.516	0.194	3.951e-13	9.05644e-21	2.61214	0.258	0.038	2.3967e-16	1.49297e-17	1.81129e-20	93.3625
AP3B2	3.68229e-21	2.06408	0.176	0.015	9.74482e-17	1.37977e-25	2.88997	0.267	0.03	3.65143e-21	3.68229e-21	2.75954e-25	89.5237
SCN2A	2.01335e-27	2.32648	0.25	0.026	5.32813e-23	1.13949e-11	3.22392	0.117	0.014	3.01555e-07	1.13949e-11	4.0267e-27	89.3045
GPR68	2.37183e-15	2.12707	0.16	0.022	6.2768e-11	2.85635e-34	2.22145	0.208	0.007	7.55904e-30	2.37183e-15	5.7127e-34	88.3593
TSPYL5	9.59306e-27	1.92401	0.367	0.073	2.53871e-22	2.03387e-08	1.07157	0.317	0.118	0.000538244	2.03387e-08	1.91861e-26	87.522
SRCIN1	2.06808e-14	1.30685	0.245	0.061	5.47297e-10	2.78102e-26	3.26352	0.208	0.015	7.35969e-22	2.06808e-14	5.56204e-26	86.8465
KIRREL3	1.95793e-17	2.84658	0.144	0.012	5.18148e-13	2.83335e-24	5.72602	0.117	0.001	7.49818e-20	1.95793e-17	5.66671e-24	86.3921
TMIE	1.04031e-20	1.37315	0.41	0.116	2.75309e-16	5.5813e-21	2.65579	0.233	0.029	1.47703e-16	1.04031e-20	1.11626e-20	85.8526
NOVA1	2.61478e-27	1.23642	0.351	0.061	6.91976e-23	4.11751e-18	1.97179	0.258	0.043	1.08966e-13	4.11751e-18	5.22956e-27	85.2887
SLC25A27	3.83364e-26	1.12157	0.463	0.123	1.01454e-21	5.40914e-11	1.86144	0.217	0.051	1.43148e-06	5.40914e-11	7.66729e-26	84.6181
MFAP3L	3.9115e-16	1.47124	0.282	0.073	1.03514e-11	5.2491e-23	2.75485	0.25	0.03	1.38912e-18	3.9115e-16	1.04982e-22	82.076
ELOVL4	1.53884e-30	3.0424	0.25	0.021	4.07239e-26	4.1041e-07	1.40875	0.125	0.028	0.0108611	4.1041e-07	3.07768e-30	81.8198
SEMA6C	2.09661e-23	1.77772	0.309	0.057	5.54847e-19	7.80001e-18	1.78895	0.308	0.062	2.0642e-13	7.80001e-18	4.19322e-23	81.7933
KRT222	7.26308e-27	2.76941	0.25	0.027	1.9221e-22	2.25867e-07	1.41729	0.2	0.063	0.00597733	2.25867e-07	1.45262e-26	80.8539
SSX2IP	4.62163e-22	1.40016	0.441	0.132	1.22307e-17	2.14001e-16	2.02021	0.225	0.037	5.66333e-12	2.14001e-16	9.24325e-22	79.5852
ST8SIA1	1.47269e-29	3.02735	0.229	0.016	3.89733e-25	3.07354e-05	1.41527	0.142	0.046	0.813383	3.07354e-05	2.94538e-29	78.1067
SOWAHA	1.55382e-12	1.33499	0.149	0.025	4.11202e-08	1.79445e-25	4.88411	0.158	0.006	4.74884e-21	1.55382e-12	3.58891e-25	77.5205
SYT14	1.57643e-20	1.04337	0.665	0.285	4.17187e-16	1.62044e-11	1.73269	0.183	0.036	4.28834e-07	1.62044e-11	3.15286e-20	76.2517
PGBD5	2.96704e-25	2.20639	0.271	0.037	7.85198e-21	3.2708e-10	1.2504	0.275	0.082	8.65585e-06	3.2708e-10	5.93408e-25	75.9484
PGAP1	3.22667e-24	1.13961	0.33	0.062	8.53905e-20	6.76044e-16	1.91816	0.308	0.071	1.78908e-11	6.76044e-16	6.45334e-24	75.1432
RAB23	1.81914e-27	1.36792	0.559	0.167	4.81418e-23	0.00135104	1.06222	0.133	0.056	1	0.00135104	3.63828e-27	73.849
TMEM121	2.57176e-25	1.50748	0.473	0.134	6.8059e-21	1.75012e-05	1.26371	0.183	0.068	0.463153	1.75012e-05	5.14352e-25	73.339
GLS2	2.73686e-16	2.32796	0.186	0.029	7.24281e-12	8.09249e-23	3.48172	0.158	0.008	2.1416e-18	2.73686e-16	1.6185e-22	72.3345
JAKMIP3	9.74495e-27	3.31191	0.197	0.012	2.5789e-22	4.54929e-08	2.24162	0.108	0.019	0.00120393	4.54929e-08	1.94899e-26	72.3326
XK	6.27454e-24	1.92861	0.303	0.053	1.6605e-19	3.37497e-09	2.38469	0.117	0.019	8.93151e-05	3.37497e-09	1.25491e-23	68.9099
TUBB2B	6.01404e-22	1.50639	0.261	0.041	1.59155e-17	2.58178e-24	1.34445	0.35	0.059	6.83243e-20	6.01404e-22	5.16357e-24	67.3736
FAR2	1.07634e-09	1.73669	0.133	0.027	2.84842e-05	1.61376e-23	2.90126	0.25	0.029	4.27066e-19	1.07634e-09	3.22753e-23	66.3585
LNPK	5.6785e-19	1.1095	0.436	0.142	1.50276e-14	1.49752e-13	1.5194	0.367	0.109	3.96305e-09	1.49752e-13	1.1357e-18	62.9197
MFSD13A	6.20518e-22	1.0135	0.622	0.243	1.64214e-17	1.63856e-07	1.12142	0.217	0.067	0.00433628	1.63856e-07	1.24104e-21	62.1985
CEP120	1.05177e-18	1.11972	0.473	0.163	2.78339e-14	4.13236e-13	1.23353	0.4	0.126	1.09359e-08	4.13236e-13	2.10353e-18	60.3188
GSDME	1.37151e-21	1.42829	0.42	0.122	3.62957e-17	2.11113e-07	1.31782	0.217	0.07	0.0055869	2.11113e-07	2.74302e-21	59.7417
GRID1	6.2967e-21	2.49196	0.202	0.024	1.66636e-16	5.21457e-15	2.51792	0.158	0.019	1.37998e-10	5.21457e-15	1.25934e-20	59.6129
GRIK3	7.28917e-22	1.70905	0.239	0.035	1.92901e-17	1.71581e-17	2.44746	0.175	0.019	4.54072e-13	1.71581e-17	1.45783e-21	59.5537
PCDH9	3.25741e-12	2.12829	0.122	0.016	8.6204e-08	6.01845e-20	2.29665	0.292	0.05	1.59272e-15	3.25741e-12	1.20369e-19	57.5675
LRRTM2	1.38106e-12	2.66413	0.117	0.014	3.65483e-08	9.71503e-21	5.09632	0.108	0.002	2.57099e-16	1.38106e-12	1.94301e-20	57.1676
SLC9A7	4.79058e-16	1.04272	0.516	0.209	1.26778e-11	3.82817e-15	1.47716	0.392	0.114	1.01309e-10	3.82817e-15	9.58117e-16	57.0761
PLCXD3	2.84852e-19	1.1858	0.245	0.042	7.53833e-15	1.46956e-13	1.0635	0.592	0.247	3.88904e-09	1.46956e-13	5.69705e-19	57.0509
HS3ST2	7.7584e-20	3.56784	0.133	0.006	2.05318e-15	5.06322e-14	2.3338	0.167	0.023	1.33993e-09	5.06322e-14	1.55168e-19	55.3127
BDH1	6.12077e-13	1.1277	0.324	0.113	1.6198e-08	3.88773e-18	1.58223	0.392	0.097	1.02885e-13	6.12077e-13	7.77546e-18	55.1395
CSRNP3	4.75971e-21	2.21119	0.202	0.024	1.25961e-16	3.3799e-12	1.73025	0.217	0.046	8.94457e-08	3.3799e-12	9.51942e-21	54.9191
OPRD1	5.77606e-13	1.38992	0.165	0.03	1.52858e-08	1.57088e-19	4.35861	0.117	0.004	4.15719e-15	5.77606e-13	3.14177e-19	49.8201
EFNB3	3.29886e-14	1.46483	0.213	0.046	8.7301e-10	6.55509e-18	3.51219	0.142	0.01	1.73474e-13	3.29886e-14	1.31102e-17	49.5441
SOX10	4.16633e-22	2.06285	0.186	0.016	1.10258e-17	2.92157e-08	1.75964	0.15	0.035	0.000773164	2.92157e-08	8.33266e-22	44.9677
RIMS1	4.31295e-07	1.21108	0.117	0.03	0.0114138	8.05346e-21	3.73962	0.142	0.007	2.13127e-16	4.31295e-07	1.61069e-20	42.154
ENHO	5.43697e-16	1.21699	0.319	0.093	1.43884e-11	7.2583e-10	2.40389	0.125	0.02	1.92084e-05	7.2583e-10	1.08739e-15	39.9571
PCDHB14	1.96992e-20	1.14551	0.319	0.07	5.2132e-16	4.99629e-08	1.38876	0.167	0.042	0.00132222	4.99629e-08	3.93984e-20	39.6965
VANGL2	2.89265e-15	1.20884	0.34	0.106	7.6551e-11	2.93193e-10	2.35	0.108	0.014	7.75906e-06	2.93193e-10	5.78529e-15	37.7038
FCHO1	1.35458e-14	1.89037	0.17	0.027	3.58476e-10	7.36993e-16	3.29466	0.125	0.009	1.95038e-11	1.35458e-14	1.47399e-15	37.6807
SGTB	1.73426e-19	1.77179	0.277	0.057	4.58954e-15	0.00014743	1.22997	0.125	0.042	1	0.00014743	3.46851e-19	36.9992
HCRTR1	4.74578e-11	1.38945	0.138	0.025	1.25592e-06	4.4394e-19	3.58871	0.108	0.003	1.17484e-14	4.74578e-11	8.87881e-19	36.7181
WDR17	1.92665e-11	2.22674	0.117	0.016	5.0987e-07	3.68257e-16	2.03171	0.208	0.031	9.74556e-12	1.92665e-11	7.36514e-16	34.7868
CEP126	3.30214e-07	1.81711	0.112	0.027	0.00873877	2.16148e-15	1.75568	0.275	0.059	5.72015e-11	3.30214e-07	4.32296e-15	32.9883
ZNF248	2.64894e-13	1.08897	0.362	0.132	7.01015e-09	9.31043e-08	1.63567	0.192	0.056	0.00246391	9.31043e-08	5.29788e-13	30.7775
WASF1	1.22651e-08	1.01219	0.16	0.044	0.000324583	6.59826e-16	1.66771	0.292	0.062	1.74616e-11	1.22651e-08	1.31965e-15	29.9368
LZTS3	0.00534055	1.02379	0.122	0.063	1	2.758e-15	2.15561	0.275	0.061	7.29878e-11	0.00534055	5.51601e-15	29.8927
FBXO41	1.32268e-15	1.01412	0.133	0.012	3.50034e-11	9.18668e-11	1.39594	0.325	0.106	2.43116e-06	9.18668e-11	2.64536e-15	26.7262
RAB37	2.02127e-11	1.12363	0.165	0.035	5.3491e-07	1.15407e-13	1.64237	0.233	0.047	3.05413e-09	2.02127e-11	2.30814e-13	23.1063
TREM2	9.78295e-09	1.07577	0.239	0.087	0.000258896	1.6701e-10	1.02194	0.458	0.175	4.41974e-06	9.78295e-09	3.34019e-10	23.013
CCDC40	5.03535e-14	2.65567	0.122	0.012	1.33256e-09	2.19784e-05	1.36303	0.125	0.037	0.581635	2.19784e-05	1.00707e-13	21.4281
REEP1	7.05264e-10	1.00321	0.261	0.091	1.86641e-05	8.0113e-12	1.07025	0.3	0.081	2.12011e-07	7.05264e-10	1.60226e-11	20.857
TTC21B	9.93691e-12	1.02065	0.319	0.112	2.6297e-07	1.21751e-06	1.07576	0.217	0.076	0.0322203	1.21751e-06	1.98738e-11	19.9735
SLC45A1	1.28547e-11	2.44839	0.128	0.02	3.40187e-07	3.67923e-07	1.2263	0.158	0.043	0.00973672	3.67923e-07	2.57094e-11	18.4858
PIGZ	1.82304e-12	1.54342	0.176	0.036	4.82449e-08	3.92718e-05	1.45604	0.133	0.043	1	3.92718e-05	3.64607e-12	17.6084
FOXD3	1.77515e-10	1.76779	0.128	0.022	4.69776e-06	1.89876e-08	2.2901	0.108	0.018	0.000502488	1.89876e-08	3.5503e-10	15.0312
RAB26	1.01578e-08	1.25678	0.117	0.024	0.000268817	2.77558e-11	1.99495	0.15	0.024	7.3453e-07	1.01578e-08	5.55116e-11	14.7893
ANKRD37	5.51228e-11	2.35583	0.117	0.017	1.45877e-06	6.87007e-05	1.12423	0.133	0.044	1	6.87007e-05	1.10246e-10	14.3894
ARMC2	1.55063e-05	1.15655	0.138	0.051	0.410358	1.1586e-10	1.59324	0.142	0.023	3.06611e-06	1.55063e-05	2.3172e-10	12.3217
CCSAP	6.10497e-08	2.08787	0.112	0.025	0.00161562	1.19367e-07	1.29402	0.183	0.051	0.00315893	1.19367e-07	1.22099e-07	11.4558
FAM221A	6.79018e-11	1.0627	0.202	0.055	1.79695e-06	0.00413948	1.06664	0.117	0.05	1	0.00413948	1.35804e-10	11.1323
