# Supplementary material for: Identification of conserved canonical marker genes in human and mouse adrenal glands using Visium spatial transcriptomics
Source: Histochem Cell Biol. 2025 Dec 24;164(1):2. doi: 10.1007/s00418-025-02446-6 (PMC12738614; doi:10.1007/s00418-025-02446-6)
Supplement: Supplementary file 2 — Supplementary file2 Results of Gene Ontology (GO) and KEGG pathway enrichment analyses for the specified clusters. Analysis includes the following columns: Category: The GO term category (e.g., GOTERM_BP_FAT) or KEGG pathway, Term: The specific GO term or KEGG pathway name, Count: Number of genes associated with the term, P-Value: Raw p-value of the enrichment analysis, Genes: List of gene symbols associated with the term, List. Total: Total number of genes in the input list, Pop. Hits: Number of genes associated with the term in the background population, Pop. Total: Total number of genes in the background population, Fold. Enrichment: Ratio of observed gene count to expected count (enrichment score), Group: Name of the cluster (e.g., ZG, ZF, ZR/BAT, medulla) (XLSX 23 KB) [file 418_2025_2446_MOESM2_ESM.xlsx]

## Sheet: dane
Category	Term	Count	PValue	Genes	List.Total	Pop.Hits	Pop.Total	Fold.Enrichment	group
GOTERM_BP_FAT	nervous system development	206	6.69564e-46	AATK, ABAT, ABCA2, ACHE, ACTL6B, ADCY1, ADD2, ADGRB1, ADGRB2, ADGRB3, ADM, ALCAM, ALDH1A3, ANK2, ANK3, APBB1, APC2, APLP1, ARNT2, ASCL1, ATCAY, ATL1, ATP8A2, B3GNT2, BASP1, BEX1, BICDL1, BMERB1, BMPR1B, BRINP1, BRSK1, BRSK2, BSN, C1QL1, CALM1, CAMK1D, CAMK2B, CAMK2G, CDK5R1, CDK5R2, CELSR2, CELSR3, CEND1, CEP120, CHD5, CHRNA3, CLSTN2, CNTFR, CNTN1, CPLX2, CRMP1, CSPG5, CTNNA2, CTNND2, DBN1, DPYSL…	627	2288	19530	2.80444	medulla
GOTERM_BP_FAT	modulation of chemical synaptic transmission	88	2.994e-38	ACE, ACHE, ADCY1, ADGRB1, ARHGAP44, BAIAP3, BEGAIN, BRSK1, BSN, CACNA1A, CACNA1B, CACNG3, CAMK2B, CAMKV, CELF4, CHRNA3, CHRNB4, CLSTN2, CPLX2, CSPG5, DBN1, DGKB, DLGAP3, DNM1, DRD2, EFNB3, FRRS1L, GPR158, GPRIN1, GRIA2, GRIA4, GRID1, GRIK2, GRIK3, GRIK5, GRM7, GUCY1A1, GUCY1B1, HRH1, INA, JPH3, JPH4, LGI1, LRRC4C, LRRTM2, MAP1A, MAP1B, MAPK8IP2, NALCN, NEFH, NEFL, NEURL1, NSG1, NTRK1, PLCB4, PLPP…	627	517	19530	5.30184	medulla
GOTERM_BP_FAT	regulation of trans-synaptic signaling	88	3.49635e-38	ACE, ACHE, ADCY1, ADGRB1, ARHGAP44, BAIAP3, BEGAIN, BRSK1, BSN, CACNA1A, CACNA1B, CACNG3, CAMK2B, CAMKV, CELF4, CHRNA3, CHRNB4, CLSTN2, CPLX2, CSPG5, DBN1, DGKB, DLGAP3, DNM1, DRD2, EFNB3, FRRS1L, GPR158, GPRIN1, GRIA2, GRIA4, GRID1, GRIK2, GRIK3, GRIK5, GRM7, GUCY1A1, GUCY1B1, HRH1, INA, JPH3, JPH4, LGI1, LRRC4C, LRRTM2, MAP1A, MAP1B, MAPK8IP2, NALCN, NEFH, NEFL, NEURL1, NSG1, NTRK1, PLCB4, PLPP…	627	518	19530	5.29161	medulla
GOTERM_BP_FAT	synaptic signaling	82	3.12762e-35	ACHE, BRSK1, BSN, CACNA1A, CACNA1B, CACNB3, CADPS, CARTPT, CDK5R1, CELF4, CHRNA3, CHRNB4, CPLX2, DBH, DOC2B, DRD2, EFNB3, GABRB3, GABRG2, GJD2, GPR176, GPRIN1, GRIA2, GRIA4, GRID1, GRIK2, GRIK3, GRIK5, GRM7, GUCY1A1, GUCY1B1, HCRTR1, HRH1, KCNC4, KCNQ2, KIF5A, LIN7A, LIN7B, LY6H, MAPK8IP2, NPTX1, NPY, NRXN2, NSG1, PCDHB14, PCLO, PLP1, PRKCE, PRR7, PTPRN2, RAB3A, RAC3, RASD2, RIMBP2, RIMS1, RIMS3,…	627	487	19530	5.24469	medulla
GOTERM_BP_FAT	generation of neurons	130	2.5789e-34	ACTL6B, ADCY1, ADGRB1, ADGRB3, ADM, ALCAM, ANK3, APBB1, APLP1, ASCL1, ATCAY, ATL1, ATP8A2, B3GNT2, BICDL1, BMPR1B, BRINP1, BRSK1, BRSK2, C1QL1, CDK5R1, CDK5R2, CELSR2, CELSR3, CEND1, CHD5, CNTN1, CSPG5, CTNNA2, CTNND2, DBN1, DPYSL3, DPYSL5, DRD2, EFNB3, ELAVL4, ERBB4, FAIM2, FEZ1, FGF13, FLRT1, FLRT3, GATA2, GATA3, GPRIN1, GRM7, GSDME, HAND2, INSM1, ISL1, KIF5A, KIF5C, KIRREL3, L1CAM, LGI1, LRP12…	627	1231	19530	3.28943	medulla
GOTERM_BP_FAT	neuron differentiation	125	5.81841e-34	ACTL6B, ADCY1, ADGRB1, ADGRB3, ADM, ALCAM, ANK3, APBB1, APLP1, ASCL1, ATCAY, ATL1, ATP8A2, B3GNT2, BICDL1, BMPR1B, BRINP1, BRSK1, BRSK2, C1QL1, CDK5R1, CDK5R2, CELSR2, CELSR3, CEND1, CHD5, CNTN1, CSPG5, CTNNA2, CTNND2, DBN1, DPYSL3, DPYSL5, DRD2, EFNB3, ELAVL4, ERBB4, FAIM2, FEZ1, FLRT1, FLRT3, GATA2, GATA3, GPRIN1, GRM7, GSDME, HAND2, INSM1, ISL1, KIF5A, KIF5C, KIRREL3, L1CAM, LGI1, LRP12, MAP1A…	627	1155	19530	3.37103	medulla
GOTERM_BP_FAT	trans-synaptic signaling	78	6.74218e-34	ACHE, BRSK1, BSN, CACNA1A, CACNA1B, CACNB3, CADPS, CARTPT, CELF4, CHRNA3, CHRNB4, CPLX2, DBH, DOC2B, DRD2, EFNB3, GABRB3, GABRG2, GJD2, GPR176, GPRIN1, GRIA2, GRIA4, GRID1, GRIK2, GRIK3, GRIK5, GRM7, GUCY1A1, GUCY1B1, HCRTR1, HRH1, KCNC4, KCNQ2, KIF5A, LIN7A, LIN7B, MAPK8IP2, NPTX1, NPY, NRXN2, NSG1, PCDHB14, PCLO, PLP1, PRKCE, PTPRN2, RAB3A, RAC3, RASD2, RIMBP2, RIMS1, RIMS3, RPH3A, RPH3AL, SLC1…	627	457	19530	5.31634	medulla
GOTERM_BP_FAT	neuron development	110	4.35991e-33	ACTL6B, ADCY1, ADGRB1, ADGRB3, ADM, ALCAM, ANK3, APBB1, APLP1, ASCL1, ATCAY, ATL1, ATP8A2, B3GNT2, BICDL1, BMPR1B, BRINP1, BRSK1, BRSK2, C1QL1, CDK5R1, CDK5R2, CELSR2, CELSR3, CNTN1, CSPG5, CTNNA2, CTNND2, DBN1, DPYSL3, DPYSL5, DRD2, EFNB3, ELAVL4, FEZ1, FLRT1, FLRT3, GATA2, GATA3, GPRIN1, GRM7, HAND2, INSM1, ISL1, KIF5A, KIF5C, KIRREL3, L1CAM, LGI1, LRP12, MAP1A, MAP1B, MAP2, MAP6, MAPK8IP2, MYT…	627	930	19530	3.68421	medulla
GOTERM_BP_FAT	anterograde trans-synaptic signaling	75	1.3314e-32	ACHE, BRSK1, BSN, CACNA1A, CACNA1B, CACNB3, CADPS, CARTPT, CELF4, CHRNA3, CHRNB4, CPLX2, DBH, DOC2B, DRD2, GABRB3, GABRG2, GJD2, GPR176, GPRIN1, GRIA2, GRIA4, GRID1, GRIK2, GRIK3, GRIK5, GRM7, HCRTR1, HRH1, KCNC4, KCNQ2, KIF5A, LIN7A, LIN7B, MAPK8IP2, NPTX1, NPY, NRXN2, NSG1, PCDHB14, PCLO, PLP1, PRKCE, PTPRN2, RAB3A, RAC3, RASD2, RIMBP2, RIMS1, RIMS3, RPH3A, RPH3AL, SLC12A5, SLC18A2, SLC6A2, SNA…	627	439	19530	5.32147	medulla
GOTERM_BP_FAT	chemical synaptic transmission	75	1.3314e-32	ACHE, BRSK1, BSN, CACNA1A, CACNA1B, CACNB3, CADPS, CARTPT, CELF4, CHRNA3, CHRNB4, CPLX2, DBH, DOC2B, DRD2, GABRB3, GABRG2, GJD2, GPR176, GPRIN1, GRIA2, GRIA4, GRID1, GRIK2, GRIK3, GRIK5, GRM7, HCRTR1, HRH1, KCNC4, KCNQ2, KIF5A, LIN7A, LIN7B, MAPK8IP2, NPTX1, NPY, NRXN2, NSG1, PCDHB14, PCLO, PLP1, PRKCE, PTPRN2, RAB3A, RAC3, RASD2, RIMBP2, RIMS1, RIMS3, RPH3A, RPH3AL, SLC12A5, SLC18A2, SLC6A2, SNA…	627	439	19530	5.32147	medulla
GOTERM_CC_FAT	synapse	220	3.4817e-82	ACHE, ADCY1, ADD2, ADGRA1, ADGRB1, ADGRB3, ANK2, ANK3, AP3B2, AP3M2, APBB1, APC2, ARHGAP22, ARHGAP44, ARHGEF9, ATCAY, ATP1A1, ATP6V0E2, ATP6V1B2, BAIAP3, BEGAIN, BRSK1, BSN, BTBD8, C1QL1, CACNA1A, CACNA1B, CACNB3, CACNG3, CADM1, CADM3, CADPS, CALY, CAMK2B, CAMKV, CAPN5, CARTPT, CBARP, CDK5R1, CELF4, CHRNA3, CHRNB4, CLSTN2, CNIH2, CNKSR2, CNTN1, CPLX2, CPT1C, CSPG5, CTNND2, DBH, DBN1, DGKB, DLGAP3…	605	1552	17793	4.16893	medulla
GOTERM_CC_FAT	cell junction	247	1.70103e-67	ACHE, ADCY1, ADCYAP1R1, ADD2, ADGRA1, ADGRB1, ADGRB3, AJM1, AKAP6, ALCAM, ANK2, ANK3, AP3B2, AP3M2, APBB1, APC2, ARHGAP22, ARHGAP44, ARHGEF9, ATCAY, ATP1A1, ATP1B1, ATP6V0E2, ATP6V1B2, BAIAP3, BASP1, BEGAIN, BRSK1, BSN, BTBD8, C1QL1, CACNA1A, CACNA1B, CACNB3, CACNG3, CADM1, CADM3, CADPS, CALY, CAMK2B, CAMKV, CAPN5, CARTPT, CBARP, CDH18, CDH22, CDK5R1, CELF4, CHRNA3, CHRNB4, CLSTN2, CNIH2, CNKSR2,…	605	2319	17793	3.13249	medulla
GOTERM_CC_FAT	neuron projection	188	4.83431e-63	ADGRB1, ALCAM, ANK2, ANK3, AP3B2, AP3M2, APBB1, ARHGAP44, ATCAY, ATL1, ATP1A1, BASP1, BMPR1B, BRINP1, BRSK1, BRSK2, BSN, BTBD8, C1QL1, CACNG3, CADM1, CALY, CAMK2B, CAMK2G, CBARP, CCSAP, CDK5R1, CDK5R2, CHRNA3, CHRNB4, CLIP4, CLSTN2, CNIH2, CNTN1, CPLX2, CPT1C, CRMP1, CTNNA2, CTNND2, DBN1, DPYSL3, DPYSL5, DRD2, ELAVL4, FEZ1, FGF13, FLRT1, FLRT3, GABRB3, GABRG2, GCH1, GNAO1, GNAZ, GNB3, GNG3, GPRIN…	605	1432	17793	3.86108	medulla
GOTERM_CC_FAT	axon	121	3.45302e-51	ALCAM, ANK3, AP3B2, AP3M2, APBB1, ATCAY, ATL1, ATP1A1, BASP1, BRSK1, BRSK2, BSN, BTBD8, C1QL1, CALY, CBARP, CCSAP, CDK5R1, CDK5R2, CLIP4, CNTN1, CPLX2, CPT1C, CRMP1, CTNNA2, DBN1, DPYSL3, DRD2, ELAVL4, FEZ1, FGF13, FLRT3, GABRG2, GPRIN1, GRIK2, GRIK3, GRM7, HCN2, HPCA, INPP5F, INSRR, KCNAB1, KCNC4, KCNQ2, KIF1A, KIF5A, KIF5C, KIRREL3, L1CAM, LGI1, LMTK3, LRRC4B, MADD, MAP1A, MAP1B, MAP2, MAP6, MA…	605	706	17793	5.04051	medulla
GOTERM_CC_FAT	somatodendritic compartment	129	6.2225e-46	ADGRB1, ALCAM, ANK3, ARHGAP44, ASCL1, ATCAY, BMPR1B, BRINP1, BSN, CACNA1A, CACNA1B, CACNG3, CADM1, CDK5R1, CHRNA3, CLSTN2, CNIH2, CNKSR2, CPLX2, CPT1C, CRMP1, CTNND2, DBN1, DPYSL5, DRD2, ELAVL4, ENO2, FEZ1, FGF13, FLRT1, GABRG2, GAL, GNAO1, GNAZ, GNB3, GNG3, GPRIN1, GRIA2, GRIA4, GRIK2, GRIK3, GRM7, HCN2, HPCA, HRH1, INPP5F, JPH4, KCNC4, KCND1, KCNIP1, KCNN3, KIF1A, KIF5A, KIF5C, KIRREL3, L1CAM, …	605	898	17793	4.22481	medulla
GOTERM_CC_FAT	postsynapse	110	6.43922e-43	ADCY1, ADD2, ADGRA1, ADGRB1, ADGRB3, ANK2, ANK3, APC2, ARHGAP44, ARHGEF9, ATP1A1, BSN, CACNG3, CADM1, CALY, CDK5R1, CELF4, CHRNA3, CHRNB4, CLSTN2, CNIH2, CNKSR2, CNTN1, CPLX2, CPT1C, CSPG5, CTNND2, DBN1, DGKB, DLGAP3, DNAJC6, DRD2, EFNB3, ELAVL4, ERBB4, FAIM2, FLRT3, GABRB3, GABRG2, GNG3, GPR158, GPRIN1, GRIA2, GRIA4, GRID1, GRIK2, GRIK3, GRIK5, GRM7, HPCA, IGSF9B, INA, INPP4A, KCNC4, KCND1, KIF5…	605	694	17793	4.66151	medulla
GOTERM_CC_FAT	presynapse	96	2.84184e-38	ADCY1, AP3B2, AP3M2, ARHGAP44, ATCAY, ATP6V0E2, ATP6V1B2, BAIAP3, BRSK1, BSN, BTBD8, C1QL1, CADM3, CADPS, CBARP, CDK5R1, CNTN1, CPLX2, DNAJC6, DNM1, DOC2B, DRD2, EFNB3, ERBB4, FLRT3, GPR158, GPRIN1, GRIK2, GRIK3, GRIK5, GRM7, GUCY1B1, KCNC4, KIRREL3, LIN7A, LIN7B, LRRC4B, NEFL, NRXN2, OPRD1, PCLO, PCSK1, PPFIA2, PRRT1, PTPRN, PTPRN2, RAB26, RAB3A, RAB3B, RAB3C, RAB6B, RIMS1, RIMS3, RNF112, RPH3A,…	605	589	17793	4.79347	medulla
GOTERM_CC_FAT	dendrite	97	5.07956e-35	ADGRB1, ALCAM, ANK3, ARHGAP44, ATCAY, BMPR1B, BRINP1, BSN, CACNG3, CADM1, CDK5R1, CHRNA3, CLSTN2, CNIH2, CPLX2, CPT1C, CTNND2, DBN1, DPYSL5, DRD2, ELAVL4, FEZ1, FGF13, GABRG2, GNAO1, GNAZ, GNB3, GNG3, GPRIN1, GRIA2, GRIA4, GRIK2, GRIK3, GRM7, HCN2, HPCA, HRH1, INPP5F, JPH4, KCNC4, KCND1, KCNIP1, KIF1A, KIF5A, KIF5C, KIRREL3, L1CAM, LGI1, LHFPL4, LMTK3, LZTS3, MAGEE1, MAGI2, MAP1A, MAP1B, MAP2, MA…	605	657	17793	4.3421	medulla
GOTERM_CC_FAT	dendritic tree	97	6.5547e-35	ADGRB1, ALCAM, ANK3, ARHGAP44, ATCAY, BMPR1B, BRINP1, BSN, CACNG3, CADM1, CDK5R1, CHRNA3, CLSTN2, CNIH2, CPLX2, CPT1C, CTNND2, DBN1, DPYSL5, DRD2, ELAVL4, FEZ1, FGF13, GABRG2, GNAO1, GNAZ, GNB3, GNG3, GPRIN1, GRIA2, GRIA4, GRIK2, GRIK3, GRM7, HCN2, HPCA, HRH1, INPP5F, JPH4, KCNC4, KCND1, KCNIP1, KIF1A, KIF5A, KIF5C, KIRREL3, L1CAM, LGI1, LHFPL4, LMTK3, LZTS3, MAGEE1, MAGI2, MAP1A, MAP1B, MAP2, MA…	605	659	17793	4.32893	medulla
GOTERM_CC_FAT	neuron to neuron synapse	73	8.36213e-33	ADCY1, ADD2, ADGRA1, ADGRB1, ADGRB3, ARHGAP44, ARHGEF9, ATP1A1, BSN, C1QL1, CACNG3, CADM1, CDK5R1, CHRNA3, CLSTN2, CNIH2, CNKSR2, CTNND2, DBN1, DLGAP3, DNAJC6, EFNB3, ERBB4, FLRT3, GNG3, GPRIN1, GRIA2, GRIA4, GRID1, GRIK2, GRIK3, GRIK5, GRM7, IGSF9B, INPP4A, LIN7A, LIN7B, LRRC4B, LRRC4C, LRRTM2, LRRTM3, LZTS3, MAGI2, MAP1B, MAPK8IP2, NEFH, NEURL1, OPRD1, PAK3, PCLO, PLCB4, PLPPR4, PLXNA4, PRKAR1B…	605	391	17793	5.49085	medulla
GOTERM_MF_FAT	cytoskeletal protein binding	92	8.8075e-17	ACE, ADD2, ALDOC, ANK2, ANK3, APC2, ATCAY, BICD1, BICDL1, BRSK1, BRSK2, CALM1, CAMK2B, CCDC181, CCSAP, CDK5R1, CDK5R2, CLIP3, CLIP4, CLSTN2, CRMP1, CTNNA2, DBN1, DNM1, DPYSL3, DYNC1I1, EML5, FEZ1, FGF13, FHOD3, FMN2, FSD1, GNB3, HPCA, JAKMIP2, JAKMIP3, KCNQ2, KIF1A, KIF26A, KIF5A, KIF5C, LARP6, MAP1A, MAP1B, MAP2, MAP6, MAP9, MAPK8IP1, MAPK8IP2, MAPRE3, MAST1, MTCL1, MYH10, NCALD, NEBL, NEFH, NEF…	585	1059	17200	2.55426	medulla
GOTERM_MF_FAT	tubulin binding	47	1.54269e-12	APC2, BRSK1, CCDC181, CCSAP, CDK5R1, CLIP3, CLIP4, DNM1, DYNC1I1, EML5, FEZ1, FGF13, FMN2, FSD1, JAKMIP2, JAKMIP3, KIF1A, KIF26A, KIF5A, KIF5C, MAP1A, MAP1B, MAP2, MAP6, MAP9, MAPRE3, MAST1, MTCL1, NCALD, NEFH, NEFM, PACRG, PAK1, PDE4DIP, PDE4DIP, REEP1, REEP2, SGIP1, SLC6A2, SNCA, SPIRE2, STMN1, STMN2, SYT11, TPPP3, TTLL7, UNC5C	585	415	17200	3.32983	medulla
GOTERM_MF_FAT	microtubule binding	33	6.56448e-09	APC2, CCDC181, CCSAP, CLIP3, CLIP4, DNM1, DYNC1I1, EML5, FGF13, FMN2, FSD1, JAKMIP2, JAKMIP3, KIF1A, KIF26A, KIF5A, KIF5C, MAP1A, MAP1B, MAP2, MAP6, MAP9, MAPRE3, MAST1, MTCL1, NEFH, NEFM, PDE4DIP, PDE4DIP, REEP1, REEP2, SGIP1, SPIRE2	585	294	17200	3.30019	medulla
GOTERM_MF_FAT	monoatomic cation transmembrane transporter activity	54	9.20706e-09	ASIC4, ATP1A1, ATP1B1, ATP6V0E2, ATP6V1B2, CACNA1A, CACNA1B, CACNB3, CACNG3, CHRNA3, CHRNB4, GPRIN1, GRIA2, GRIK2, GRIK3, GRIK5, HCN2, KCNAB1, KCNC4, KCND1, KCNH2, KCNIP1, KCNJ12, KCNMB2, KCNN3, KCNQ2, NALCN, SCN2A, SCN3A, SCN3B, SCN8A, SCN9A, SLC12A5, SLC18A1, SLC18A2, SLC24A2, SLC25A14, SLC25A27, SLC29A4, SLC31A1, SLC36A1, SLC38A1, SLC39A6, SLC45A1, SLC4A10, SLC4A8, SLC6A2, SLC8A2, SLC9A7, SNAP…	585	670	17200	2.36969	medulla
GOTERM_MF_FAT	metal ion transmembrane transporter activity	42	2.33368e-08	ASIC4, ATP1A1, ATP1B1, CACNA1A, CACNA1B, CACNB3, CACNG3, GPRIN1, GRIK2, GRIK3, GRIK5, HCN2, KCNAB1, KCNC4, KCND1, KCNH2, KCNIP1, KCNJ12, KCNMB2, KCNN3, KCNQ2, NALCN, SCN2A, SCN3A, SCN3B, SCN8A, SCN9A, SLC12A5, SLC18A1, SLC18A2, SLC24A2, SLC31A1, SLC38A1, SLC39A6, SLC4A10, SLC4A8, SLC6A2, SLC8A2, SLC9A7, SNAP25, TRPC1, TTYH1	585	464	17200	2.66136	medulla
GOTERM_MF_FAT	inorganic cation transmembrane transporter activity	51	2.49719e-08	ASIC4, ATP1A1, ATP1B1, ATP6V0E2, ATP6V1B2, CACNA1A, CACNA1B, CACNB3, CACNG3, GPRIN1, GRIA2, GRIA4, GRIK2, GRIK3, GRIK5, HCN2, KCNAB1, KCNC4, KCND1, KCNH2, KCNIP1, KCNJ12, KCNMB2, KCNN3, KCNQ2, NALCN, SCN2A, SCN3A, SCN3B, SCN8A, SCN9A, SLC12A5, SLC18A1, SLC18A2, SLC24A2, SLC25A14, SLC25A27, SLC31A1, SLC36A1, SLC38A1, SLC39A6, SLC45A1, SLC4A10, SLC4A8, SLC6A2, SLC8A2, SLC9A7, SNAP25, TMEM63C, TRPC1…	585	632	17200	2.37261	medulla
GOTERM_MF_FAT	monoatomic ion transmembrane transporter activity	58	5.34341e-08	ASIC4, ATP1A1, ATP1B1, ATP6V0E2, ATP6V1B2, CACNA1A, CACNA1B, CACNB3, CACNG3, CHRNA3, CHRNB4, GABRB3, GABRG2, GPRIN1, GRIA2, GRIA4, GRID1, GRIK2, GRIK3, GRIK5, HCN2, KCNAB1, KCNC4, KCND1, KCNH2, KCNIP1, KCNJ12, KCNMB2, KCNN3, KCNQ2, NALCN, SCN2A, SCN3A, SCN3B, SCN8A, SCN9A, SLC12A5, SLC18A1, SLC18A2, SLC24A2, SLC25A14, SLC25A27, SLC29A4, SLC31A1, SLC36A1, SLC38A1, SLC39A6, SLC45A1, SLC4A10, SLC4A8…	585	786	17200	2.16959	medulla
GOTERM_MF_FAT	calmodulin binding	26	8.30558e-08	ACE, ADCY1, ADD2, BASP1, CAMK1D, CAMK2B, CAMK2G, CAMK4, CAMKK1, CAMKV, FBXL2, GPRIN1, KCNN3, KCNQ2, MAP2, MAP6, MYH10, PCP4, PDE4DIP, PDE4DIP, RGS4, SCN2A, SLC8A2, SYT1, SYT7, UNC13A	585	215	17200	3.55556	medulla
GOTERM_MF_FAT	SNARE binding	18	2.25886e-07	BAIAP3, CACNA1A, CPLX2, DOC2B, GRIK2, SNAP25, SNAP91, SNCA, SNPH, STX1A, STXBP1, SYT1, SYT11, SYT17, SYT4, SYT5, SYT7, UNC13A	585	112	17200	4.72527	medulla
GOTERM_MF_FAT	sodium ion transmembrane transporter activity	22	2.95594e-07	ASIC4, ATP1A1, ATP1B1, GRIK2, GRIK3, GRIK5, HCN2, NALCN, SCN2A, SCN3A, SCN3B, SCN8A, SCN9A, SLC18A1, SLC18A2, SLC24A2, SLC38A1, SLC4A10, SLC4A8, SLC6A2, SLC8A2, SLC9A7	585	169	17200	3.82744	medulla
KEGG_PATHWAY	hsa04728:Dopaminergic synapse	27	1.51069e-14	CACNA1A, CACNA1B, CALM1, CALY, CAMK2B, CAMK2G, DDC, DRD2, GNAL, GNAO1, GNAS, GNB3, GNG2, GNG3, GNG4, GRIA2, GRIA4, KIF5A, KIF5C, PLCB4, PPP1R1B, PPP2R2B, PPP2R2C, PRKACB, SLC18A1, SLC18A2, TH	270	132	8840	6.69697	medulla
KEGG_PATHWAY	hsa04724:Glutamatergic synapse	20	1.42385e-09	ADCY1, CACNA1A, GLS2, GNAO1, GNAS, GNB3, GNG2, GNG3, GNG4, GRIA2, GRIA4, GRIK2, GRIK3, GRIK5, GRM7, LZTS3, PLCB4, PRKACB, SLC38A1, TRPC1	270	115	8840	5.69404	medulla
KEGG_PATHWAY	hsa04713:Circadian entrainment	18	4.21999e-09	ADCY1, ADCYAP1R1, CALM1, CAMK2B, CAMK2G, GNAO1, GNAS, GNB3, GNG2, GNG3, GNG4, GRIA2, GRIA4, GUCY1A1, GUCY1B1, PER3, PLCB4, PRKACB	270	97	8840	6.0756	medulla
KEGG_PATHWAY	hsa04721:Synaptic vesicle cycle	16	1.13158e-08	ATP6V0E2, ATP6V1B2, CACNA1A, CACNA1B, CPLX2, DNM1, RAB3A, RIMS1, SLC18A1, SLC18A2, SLC6A2, SNAP25, STX1A, STXBP1, SYT1, UNC13A	270	79	8840	6.63104	medulla
KEGG_PATHWAY	hsa04725:Cholinergic synapse	18	5.95297e-08	ACHE, ADCY1, CACNA1A, CACNA1B, CAMK2B, CAMK2G, CAMK4, CHRNA3, CHRNB4, GNAO1, GNB3, GNG2, GNG3, GNG4, KCNJ12, KCNQ2, PLCB4, PRKACB	270	115	8840	5.12464	medulla
KEGG_PATHWAY	hsa05031:Amphetamine addiction	14	1.21027e-07	CALM1, CAMK2B, CAMK2G, CAMK4, DDC, GNAS, GRIA2, GRIA4, PPP1R1B, PRKACB, SLC18A1, SLC18A2, STX1A, TH	270	69	8840	6.64305	medulla
KEGG_PATHWAY	hsa04911:Insulin secretion	15	2.65602e-07	ADCY1, ADCYAP1R1, ATP1A1, ATP1B1, CAMK2B, CAMK2G, GNAS, KCNMB2, KCNN3, PCLO, PLCB4, PRKACB, RAB3A, SNAP25, STX1A	270	86	8840	5.71059	medulla
KEGG_PATHWAY	hsa04727:GABAergic synapse	15	4.11608e-07	ABAT, ADCY1, CACNA1A, CACNA1B, GABRB3, GABRG2, GLS2, GNAO1, GNB3, GNG2, GNG3, GNG4, PRKACB, SLC12A5, SLC38A1	270	89	8840	5.5181	medulla
KEGG_PATHWAY	hsa04360:Axon guidance	20	2.99872e-06	BMPR1B, CAMK2B, CAMK2G, DPYSL5, EFNB3, L1CAM, LRRC4C, PAK1, PAK3, PLXNA4, RAC3, ROBO2, SEMA4F, SEMA5A, SEMA6C, SRGAP3, TRPC1, UNC5A, UNC5B, UNC5C	270	184	8840	3.55878	medulla
KEGG_PATHWAY	hsa04726:Serotonergic synapse	15	9.454e-06	CACNA1A, CACNA1B, DDC, GABRB3, GNAO1, GNAS, GNB3, GNG2, GNG3, GNG4, PLCB4, PRKACB, SLC18A1, SLC18A2, TRPC1	270	115	8840	4.27053	medulla
GOTERM_BP_FAT	response to metal ion	2	0.0914504	CYP11B1, KCNMB4	6	371	19530	17.5472	ZF
GOTERM_BP_FAT	system process	3	0.0969425	CYP11B1, ITGA2, KCNMB4	6	2154	19530	4.53343	ZF
GOTERM_CC_FAT	cell junction	3	0.0850531	FRMD6, ITGA2, KCNMB4	5	2319	17793	4.60362	ZF
GOTERM_BP_FAT	No GO term	1	1	CYP11B1, KCNMB4	6	371	19530	17.5472	ZF
GOTERM_CC_FAT	No GO term	1	1	FRMD6, ITGA2, KCNMB4	5	2319	17793	4.60362	ZF
GOTERM_BP_FAT	morphogenesis of an epithelium	13	3.41945e-09	ALDH1A2, CA2, CTHRC1, CXCR4, FRZB, LEF1, NFATC4, NKD1, NPNT, PTCH1, RSPO3, SHH, WNT4	53	478	19530	10.0217	ZG
GOTERM_BP_FAT	tissue morphogenesis	14	3.64853e-09	ALDH1A2, CA2, CTHRC1, CXCR4, FRZB, LEF1, NFATC4, NKD1, NPNT, PTCH1, RSPO3, SHH, TNNT2, WNT4	53	595	19530	8.67037	ZG
GOTERM_BP_FAT	epithelium development	17	2.24882e-08	ALDH1A2, CA2, CTHRC1, CXCR4, DAB2, FRZB, KLF5, LEF1, NFATC4, NKD1, NPNT, PDE2A, PTCH1, RSPO3, SHH, UGCG, WNT4	53	1138	19530	5.50469	ZG
GOTERM_BP_FAT	cell communication	34	6.64608e-08	AMOT, ATP1B2, CA2, CACNB2, COL4A4, COL4A5, CTHRC1, CXCR4, DAB2, DSG2, ERN1, FLRT2, FRZB, GRIN2C, IQGAP2, KLF5, LEF1, MOB3B, NFATC4, NKD1, NPNT, PAQR8, PCSK5, PDE2A, PLCB1, PLCL2, PTCH1, PTGS2, RSPO3, SHH, SLC12A2, TMEM131L, UGCG, WNT4	53	5377	19530	2.33005	ZG
GOTERM_BP_FAT	tissue development	20	1.43975e-07	ALDH1A2, CA2, CTHRC1, CXCR4, DAB2, DSG2, FRZB, KLF5, LEF1, NFATC4, NKD1, NPNT, PDE2A, PTCH1, PTGS2, RSPO3, SHH, TNNT2, UGCG, WNT4	53	1875	19530	3.93057	ZG
GOTERM_BP_FAT	circulatory system development	15	1.56705e-07	ALDH1A2, AMOT, CDH11, DSG2, FLRT2, KLF5, LEF1, NFATC4, PCSK5, PDE2A, PTCH1, PTGS2, RSPO3, SHH, TNNT2	53	972	19530	5.68658	ZG
GOTERM_BP_FAT	regulation of signaling	27	5.28968e-07	AMOT, CA2, CDH11, CTHRC1, CXCR4, DAB2, ERN1, FRZB, GPC6, GRIN2C, LEF1, MOB3B, NFATC4, NKD1, NPNT, PDE2A, PLCB1, PLCL2, PTCH1, PTGS2, RSPO3, SH3BP4, SHH, SLC12A2, TMEM131L, UGCG, WNT4	53	3740	19530	2.66023	ZG
GOTERM_BP_FAT	regulation of cell communication	27	5.46433e-07	AMOT, CA2, CDH11, CTHRC1, CXCR4, DAB2, ERN1, FRZB, GPC6, GRIN2C, LEF1, MOB3B, NFATC4, NKD1, NPNT, PDE2A, PLCB1, PLCL2, PTCH1, PTGS2, RSPO3, SH3BP4, SHH, SLC12A2, TMEM131L, UGCG, WNT4	53	3746	19530	2.65597	ZG
GOTERM_BP_FAT	tube development	14	6.87123e-07	ALDH1A2, AMOT, CTHRC1, CXCR4, KLF5, LEF1, NFATC4, NPNT, PCSK5, PTCH1, PTGS2, RSPO3, SHH, WNT4	53	932	19530	5.53527	ZG
GOTERM_BP_FAT	Wnt signaling pathway	9	9.90114e-07	CTHRC1, DAB2, FRZB, LEF1, NKD1, RSPO3, SHH, TMEM131L, WNT4	53	293	19530	11.3188	ZG
GOTERM_CC_FAT	extracellular matrix	10	8.13615e-05	ADAMTSL1, COL4A4, COL4A5, CTHRC1, FLRT2, GPC6, NPNT, OMD, SHH, WNT4	54	621	17793	5.30596	ZG
GOTERM_CC_FAT	external encapsulating structure	10	8.23694e-05	ADAMTSL1, COL4A4, COL4A5, CTHRC1, FLRT2, GPC6, NPNT, OMD, SHH, WNT4	54	622	17793	5.29743	ZG
GOTERM_CC_FAT	extracellular region	26	0.0012106	ADAMTSL1, ATP2B3, CA2, CDH11, COL4A4, COL4A5, CTHRC1, CXCR4, DDX11, DSG2, FLRT2, FRZB, GPC6, GREB1, IQGAP2, LUZP2, NPNT, OMD, PCSK5, PLCB1, RSPO3, SH3BP4, SHH, SLC12A2, WFDC1, WNT4	54	4781	17793	1.79188	ZG
GOTERM_CC_FAT	endoplasmic reticulum lumen	6	0.00258209	ADAMTSL1, COL4A4, COL4A5, PTGS2, SHH, WNT4	54	320	17793	6.17812	ZG
GOTERM_CC_FAT	Golgi lumen	4	0.00398182	GPC6, OMD, PCSK5, WNT4	54	107	17793	12.3178	ZG
GOTERM_CC_FAT	extracellular space	21	0.00521506	CA2, CDH11, COL4A4, COL4A5, CTHRC1, CXCR4, DDX11, DSG2, FLRT2, FRZB, GREB1, IQGAP2, NPNT, OMD, PCSK5, PLCB1, SH3BP4, SHH, SLC12A2, WFDC1, WNT4	54	3831	17793	1.80619	ZG
GOTERM_CC_FAT	extracellular vesicle	15	0.00779232	ATP2B3, CA2, CDH11, CXCR4, DDX11, DSG2, FLRT2, GREB1, IQGAP2, NPNT, OMD, PLCB1, SH3BP4, SLC12A2, WNT4	54	2361	17793	2.09339	ZG
GOTERM_CC_FAT	extracellular organelle	15	0.00782115	ATP2B3, CA2, CDH11, CXCR4, DDX11, DSG2, FLRT2, GREB1, IQGAP2, NPNT, OMD, PLCB1, SH3BP4, SLC12A2, WNT4	54	2362	17793	2.09251	ZG
GOTERM_CC_FAT	extracellular membrane-bounded organelle	15	0.00782115	ATP2B3, CA2, CDH11, CXCR4, DDX11, DSG2, FLRT2, GREB1, IQGAP2, NPNT, OMD, PLCB1, SH3BP4, SLC12A2, WNT4	54	2362	17793	2.09251	ZG
GOTERM_CC_FAT	Golgi apparatus	12	0.0118615	B4GALNT3, CALN1, GPC6, KLF5, OMD, PAQR8, PCSK5, PDE2A, PTCH1, SHH, UGCG, WNT4	54	1732	17793	2.28291	ZG
GOTERM_MF_FAT	frizzled binding	3	0.00572966	CTHRC1, RSPO3, WNT4	51	39	17200	25.9427	ZG
GOTERM_MF_FAT	extracellular matrix structural constituent	4	0.0154133	COL4A4, COL4A5, CTHRC1, NPNT	51	180	17200	7.49455	ZG
GOTERM_MF_FAT	signaling receptor binding	11	0.0161526	CTHRC1, DAB2, ERN1, FLRT2, NFATC4, NPNT, PLCL2, PTCH1, RSPO3, SHH, WNT4	51	1612	17200	2.30137	ZG
GOTERM_MF_FAT	calcium ion binding	7	0.0204598	CALN1, CDH11, DSG2, NKD1, NPNT, PLCB1, SHH	51	746	17200	3.16459	ZG
GOTERM_MF_FAT	patched binding	2	0.0230252	PTCH1, SHH	51	8	17200	84.3137	ZG
GOTERM_MF_FAT	phosphoric diester hydrolase activity	3	0.0264807	PDE2A, PLCB1, PLCL2	51	87	17200	11.6295	ZG
GOTERM_MF_FAT	G protein-coupled receptor binding	4	0.0615988	CTHRC1, PTCH1, RSPO3, WNT4	51	311	17200	4.33768	ZG
GOTERM_MF_FAT	calcium ion transmembrane transporter activity	3	0.070534	ATP2B3, CACNB2, GRIN2C	51	150	17200	6.7451	ZG
GOTERM_MF_FAT	phosphatidylinositol phospholipase C activity	2	0.0729489	PLCB1, PLCL2	51	26	17200	25.9427	ZG
GOTERM_MF_FAT	phospholipase C activity	2	0.0810228	PLCB1, PLCL2	51	29	17200	23.259	ZG
KEGG_PATHWAY	hsa04310:Wnt signaling pathway	7	7.47241e-05	FRZB, LEF1, NFATC4, NKD1, PLCB1, RSPO3, WNT4	38	174	8840	9.35874	ZG
KEGG_PATHWAY	hsa04925:Aldosterone synthesis and secretion	5	0.000708532	ATP1B2, ATP2B3, CYP11B2, PDE2A, PLCB1	38	98	8840	11.869	ZG
KEGG_PATHWAY	hsa04972:Pancreatic secretion	5	0.000951424	ATP1B2, ATP2B3, CA2, PLCB1, SLC12A2	38	106	8840	10.9732	ZG
KEGG_PATHWAY	hsa05200:Pathways in cancer	9	0.0013493	COL4A4, COL4A5, CXCR4, LEF1, PLCB1, PTCH1, PTGS2, SHH, WNT4	38	533	8840	3.92811	ZG
KEGG_PATHWAY	hsa05217:Basal cell carcinoma	4	0.00225533	LEF1, PTCH1, SHH, WNT4	38	63	8840	14.7703	ZG
KEGG_PATHWAY	hsa04261:Adrenergic signaling in cardiomyocytes	5	0.00374082	ATP1B2, ATP2B3, CACNB2, PLCB1, TNNT2	38	154	8840	7.55297	ZG
KEGG_PATHWAY	hsa04022:cGMP-PKG signaling pathway	5	0.00488722	ATP1B2, ATP2B3, NFATC4, PDE2A, PLCB1	38	166	8840	7.00698	ZG
KEGG_PATHWAY	hsa04360:Axon guidance	5	0.00701831	CXCR4, NFATC4, PTCH1, SHH, WNT4	38	184	8840	6.32151	ZG
KEGG_PATHWAY	hsa04970:Salivary secretion	4	0.00759632	ATP1B2, ATP2B3, PLCB1, SLC12A2	38	97	8840	9.59305	ZG
KEGG_PATHWAY	hsa04820:Cytoskeleton in muscle cells	5	0.0154902	ATP1B2, COL4A4, COL4A5, DSG2, TNNT2	38	232	8840	5.01361	ZG
GOTERM_BP_FAT	carboxylic acid metabolic process	6	0.000420345	ACO1, ACSM3, DDO, HK2, PC, SLC27A2	17	837	19530	8.23529	ZR (h) BAT (m)
GOTERM_BP_FAT	oxoacid metabolic process	6	0.000486478	ACO1, ACSM3, DDO, HK2, PC, SLC27A2	17	864	19530	7.97794	ZR (h) BAT (m)
GOTERM_BP_FAT	organic acid metabolic process	6	0.000512881	ACO1, ACSM3, DDO, HK2, PC, SLC27A2	17	874	19530	7.88666	ZR (h) BAT (m)
GOTERM_BP_FAT	chemical homeostasis	6	0.000783759	ACO1, ACSM3, FABP3, HK2, MLXIPL, SOD2	17	959	19530	7.18763	ZR (h) BAT (m)
GOTERM_BP_FAT	homeostatic process	7	0.000881519	ACO1, ACSM3, FABP3, GJA1, HK2, MLXIPL, SOD2	17	1517	19530	5.3011	ZR (h) BAT (m)
GOTERM_BP_FAT	long-chain fatty acid transport	3	0.000978249	FABP3, PLIN2, SLC27A2	17	57	19530	60.4644	ZR (h) BAT (m)
GOTERM_BP_FAT	regulation of carbohydrate catabolic process	3	0.00130911	MLXIPL, NUPR1, PPP1R3B	17	66	19530	52.2193	ZR (h) BAT (m)
GOTERM_BP_FAT	carboxylic acid transport	4	0.00179935	FABP3, GJA1, PLIN2, SLC27A2	17	304	19530	15.1161	ZR (h) BAT (m)
GOTERM_BP_FAT	organic acid transport	4	0.00181632	FABP3, GJA1, PLIN2, SLC27A2	17	305	19530	15.0665	ZR (h) BAT (m)
GOTERM_BP_FAT	regulation of small molecule metabolic process	4	0.00262223	APOC1, FABP3, MLXIPL, NUPR1	17	347	19530	13.2429	ZR (h) BAT (m)
GOTERM_CC_FAT	mitochondrion	7	0.00361848	ACO1, ACSM3, COQ7, GJA1, HK2, PC, SOD2	17	1814	17793	4.03888	ZR (h) BAT (m)
GOTERM_CC_FAT	endoplasmic reticulum	6	0.0374235	ACO1, APOC1, GJA1, HK2, PLIN2, SLC27A2	17	2177	17793	2.88465	ZR (h) BAT (m)
GOTERM_CC_FAT	cytosol	10	0.0405077	ACO1, DDO, FABP3, GJA1, HK2, MLXIPL, NEDD4L, PC, PLIN2, SLC27A2	17	5735	17793	1.82502	ZR (h) BAT (m)
GOTERM_CC_FAT	mitochondrial matrix	3	0.0780966	ACSM3, PC, SOD2	17	520	17793	6.03835	ZR (h) BAT (m)
GOTERM_MF_FAT	monocarboxylic acid binding	3	0.00196858	APOC1, FABP3, PC	15	82	17200	41.9512	ZR (h) BAT (m)
GOTERM_MF_FAT	anion binding	7	0.0104505	ACSM3, APOC1, DDO, FABP3, HK2, PC, SLC27A2	15	2530	17200	3.1726	ZR (h) BAT (m)
GOTERM_MF_FAT	carboxylic acid binding	3	0.0107438	APOC1, FABP3, PC	15	196	17200	17.551	ZR (h) BAT (m)
GOTERM_MF_FAT	ligase activity	3	0.0110607	ACSM3, PC, SLC27A2	15	199	17200	17.2864	ZR (h) BAT (m)
GOTERM_MF_FAT	organic acid binding	3	0.0122578	APOC1, FABP3, PC	15	210	17200	16.381	ZR (h) BAT (m)
GOTERM_MF_FAT	fatty acid ligase activity	2	0.021762	ACSM3, SLC27A2	15	27	17200	84.9383	ZR (h) BAT (m)
GOTERM_MF_FAT	CoA-ligase activity	2	0.0233564	ACSM3, SLC27A2	15	29	17200	79.0805	ZR (h) BAT (m)
GOTERM_MF_FAT	acid-thiol ligase activity	2	0.026538	ACSM3, SLC27A2	15	33	17200	69.4949	ZR (h) BAT (m)
GOTERM_MF_FAT	ligase activity, forming carbon-sulfur bonds	2	0.0344497	ACSM3, SLC27A2	15	43	17200	53.3333	ZR (h) BAT (m)
GOTERM_MF_FAT	ion binding	10	0.0349344	ACO1, ACSM3, APOC1, COQ7, DDO, FABP3, HK2, PC, SLC27A2, SOD2	15	6356	17200	1.80407	ZR (h) BAT (m)
KEGG_PATHWAY	hsa03320:PPAR signaling pathway	3	0.007124	FABP3, PLIN2, SLC27A2	16	76	8840	21.8092	ZR (h) BAT (m)
KEGG_PATHWAY	hsa04146:Peroxisome	3	0.00844826	DDO, SLC27A2, SOD2	16	83	8840	19.9699	ZR (h) BAT (m)
KEGG_PATHWAY	hsa04931:Insulin resistance	3	0.0142459	MLXIPL, PPP1R3B, SLC27A2	16	109	8840	15.2064	ZR (h) BAT (m)
KEGG_PATHWAY	hsa01200:Carbon metabolism	3	0.0160334	ACO1, HK2, PC	16	116	8840	14.2888	ZR (h) BAT (m)
KEGG_PATHWAY	hsa00020:Citrate cycle (TCA cycle)	2	0.0497518	ACO1, PC	16	30	8840	36.8333	ZR (h) BAT (m)
